# Supplementary material for: Transcriptome Profiling of the Elongating Internode of Cotton (Gossypium hirsutum L.) Seedlings in Response to Mepiquat Chloride
Source: Front Plant Sci. 2020 Jan 28;10:1751. doi: 10.3389/fpls.2019.01751 (PMC6997534; doi:10.3389/fpls.2019.01751)
Supplement: Supplementary file 8 [file Table_2.xlsx]

## Sheet: KEGG
Table S2. KEGG pathways enriched for DEGs at different time points after MC treatment (48 h, 72 h and 96 hvsthe control (0 h)
#Term	ID	Input number	Background number	P-Value	Corrected P-Value	Input	Hyperlink
KEGG pathways of DEGs in MC treatment (48 h)vscontrol (0 h)
Photosynthesis - antenna proteins	ath00196	18	22	1.51213e-14	4.87803e-13	Gh_A11G1357|Gh_A04G0961|Gh_A11G2259|Gh_A05G1261|Gh_D12G1757|Gh_A07G0594|Gh_A12G1617|Gh_A04G0218|Gh_A01G0519|Gh_D11G1504|Gh_A07G1725|Gh_A13G1282|Gh_A10G0361|Gh_D07G0661|Gh_D06G2350|Gh_Sca123119G01|Gh_D05G3484|Gh_D10G0369	http://www.genome.jp/kegg-bin/show_pathway?ath00196/ath:AT5G54270%09red/ath:AT1G15820%09red/ath:AT3G47470%09red/ath:AT2G05070%09red/ath:AT2G34430%09red/ath:AT1G61520%09red/ath:AT1G29930%09red
Circadian rhythm - plant	ath04712	19	36	9.00303e-13	2.11936e-11	Gh_A12G1407|Gh_D05G2292|Gh_D11G1068|Gh_A11G0142|Gh_A03G0794|Gh_A10G0098|Gh_A11G0920|Gh_A03G0597|Gh_A11G0926|Gh_D12G1525|Gh_A12G1061|Gh_D04G0791|Gh_A04G1277|Gh_D12G1185|Gh_D12G1184|Gh_A12G1509|Gh_A09G2385|Gh_D08G2461|Gh_D11G3525	http://www.genome.jp/kegg-bin/show_pathway?ath04712/ath:AT5G24470%09red/ath:AT5G61380%09red/ath:AT5G02810%09red/ath:AT5G11260%09red/ath:AT5G23730%09red/ath:AT2G46790%09red/ath:AT5G62430%09red/ath:AT1G68050%09red/ath:AT2G32950%09red/ath:AT5G13930%09red/ath:AT1G01060%09red
Biosynthesis of secondary metabolites	ath01110	93	1076	2.51207e-08	3.54813e-07	Gh_A11G2886|Gh_D06G1674|Gh_A13G1960|Gh_D01G1810|Gh_A09G0983|Gh_D06G1502|Gh_D10G1166|Gh_A10G2109|Gh_A05G1579|Gh_A11G1859|Gh_A05G3069|Gh_D09G0042|Gh_D13G2355|Gh_A09G1143|Gh_D07G0019|Gh_D07G0720|Gh_D06G0037|Gh_A09G0100|Gh_A05G3766|Gh_A06G1386|Gh_A02G1244|Gh_D03G0876|Gh_A04G0765|Gh_D05G2292|Gh_A13G1464|Gh_A12G0562|Gh_A09G1634|Gh_D05G2212|Gh_D10G0389|Gh_D13G1609|Novel03750|Gh_D10G0878|Gh_A13G1883|Gh_D…	http://www.genome.jp/kegg-bin/show_pathway?ath01110/ath:AT1G44446%09red/ath:AT5G23960%09red/ath:AT5G05260%09red/ath:AT1G74100%09red/ath:AT1G74020%09red/ath:AT1G52340%09red/ath:AT1G30040%09red/ath:AT1G12230%09red/ath:AT1G68530%09red/ath:AT4G39330%09red/ath:AT5G48930%09red/ath:AT4G25700%09red/ath:AT4G37760%09red/ath:AT5G54960%09red/ath:AT4G05160%09red/ath:AT1G05010%09red/ath:AT5G05690%09red/ath:AT4…
Metabolic pathways	ath01100	143	1910	2.55084e-08	3.58352e-07	Gh_A11G2886|Novel06560|Gh_D06G1674|Gh_A13G1960|Gh_D09G1630|Gh_D12G1978|Gh_A09G0983|Gh_D06G1180|Gh_D06G2062|Gh_A06G1690|Gh_A01G0581|Gh_A05G1579|Gh_A11G1859|Gh_A06G0605|Gh_D09G0042|Gh_A12G1993|Gh_D13G2355|Gh_A05G1959|Gh_A09G1143|Gh_D07G0019|Gh_D07G0720|Gh_A09G0100|Gh_A01G0519|Gh_D06G0324|Gh_A10G0361|Gh_A07G0818|Gh_D10G0369|Gh_A05G3766|Gh_A06G1386|Gh_D03G0876|Gh_A04G0765|Gh_D12G0472|Gh_D10G0782|Gh_D…	http://www.genome.jp/kegg-bin/show_pathway?ath01100/ath:AT5G23960%09red/ath:AT1G35910%09red/ath:AT1G04610%09red/ath:AT4G10040%09red/ath:AT5G38430%09red/ath:AT4G39330%09red/ath:AT3G12500%09red/ath:AT5G38450%09red/ath:AT1G13700%09red/ath:AT3G48360%09red/ath:AT1G30820%09red/ath:AT1G30620%09red/ath:AT5G11880%09red/ath:AT4G12800%09red/ath:AT3G27820%09red/ath:AT2G02010%09red/ath:AT4G12290%09red/ath:AT1…
Thiamine metabolism	ath00730	8	11	6.68806e-07	7.16225e-06	Gh_D01G0592|Gh_A03G0420|Novel07640|Gh_D06G1593|Gh_A01G0581|Gh_A05G1432|Gh_A06G1269|Gh_D03G1125	http://www.genome.jp/kegg-bin/show_pathway?ath00730/ath:AT5G54770%09red/ath:AT2G29630%09red
Diterpenoid biosynthesis	ath00904	9	22	5.00292e-06	4.5078e-05	Gh_D01G0300|Gh_A01G2049|Gh_D06G1502|Gh_A09G0044|Gh_D09G0042|Gh_A06G1386|Gh_A13G1308|Gh_D10G0389|Gh_D13G1609	http://www.genome.jp/kegg-bin/show_pathway?ath00904/ath:AT1G78440%09red/ath:AT1G30040%09red/ath:AT5G51810%09red/ath:AT1G05160%09red
Carbon fixation in photosynthetic organisms	ath00710	13	69	5.71103e-05	0.00040773	Gh_A11G1510|Gh_D10G0782|Gh_D03G1842|Gh_A11G1509|Gh_D11G1671|Gh_D11G0345|Gh_A12G0562|Gh_D01G0854|Gh_D11G1672|Gh_D01G2339|Gh_A10G0618|Gh_A01G0390|Gh_A03G1960	http://www.genome.jp/kegg-bin/show_pathway?ath00710/ath:AT3G14940%09red/ath:AT5G38430%09red/ath:AT1G12900%09red/ath:AT1G42970%09red/ath:AT3G47520%09red/ath:AT1G32060%09red/ath:AT4G38970%09red
Plant hormone signal transduction	ath04075	26	271	0.000714662	0.00391491	Gh_A13G2199|Gh_A03G1783|Gh_D05G2975|Gh_D09G1585|Gh_D05G0568|Gh_D03G0231|Gh_D10G1512|Gh_D08G1765|Gh_D13G0962|Gh_D13G0961|Gh_D06G2010|Gh_A10G0447|Gh_D02G1794|Gh_D02G0405|Gh_A05G2675|Gh_A03G1354|Gh_A02G0340|Gh_A09G1945|Gh_D11G2149|Gh_D05G0822|Gh_D06G0560|Gh_A03G1771|Gh_D11G2553|Gh_D02G2215|Gh_D02G2214|Gh_A12G1034	http://www.genome.jp/kegg-bin/show_pathway?ath04075/ath:AT1G56150%09red/ath:AT2G46690%09red/ath:AT4G34800%09red/ath:AT3G15540%09red/ath:AT4G34770%09red/ath:AT2G21210%09red/ath:AT1G08320%09red/ath:AT4G33950%09red/ath:AT1G14920%09red/ath:AT4G32280%09red/ath:AT5G67260%09red/ath:AT5G43700%09red/ath:AT3G17860%09red/ath:AT2G38310%09red/ath:AT5G10990%09red/ath:AT4G38840%09red/ath:AT1G28130%09red
Flavonoid biosynthesis	ath00941	6	21	0.000953342	0.00501202	Gh_D05G2292|Gh_A06G1690|Gh_D10G1166|Gh_A10G1311|Gh_D05G2212|Gh_D06G2062	http://www.genome.jp/kegg-bin/show_pathway?ath00941/ath:AT5G08640%09red/ath:AT5G48930%09red/ath:AT5G13930%09red
Carbon metabolism	ath01200	25	262	0.000960814	0.00502122	Gh_D02G1302|Gh_D07G0263|Gh_D01G0854|Gh_A07G0209|Gh_D09G1857|Gh_D11G2014|Gh_A01G0390|Gh_A11G1509|Gh_D11G0345|Gh_A12G0562|Gh_A05G0415|Novel03750|Gh_D05G0533|Gh_A13G1883|Gh_D10G0782|Gh_D01G2339|Gh_D06G1573|Gh_D01G1644|Gh_A11G1510|Gh_D03G1842|Gh_A03G1960|Gh_D11G1671|Gh_A01G1403|Gh_D11G1672|Gh_A10G0618	http://www.genome.jp/kegg-bin/show_pathway?ath01200/ath:AT2G24270%09red/ath:AT4G37560%09red/ath:AT1G13700%09red/ath:AT3G14940%09red/ath:AT1G68010%09red/ath:AT1G12230%09red/ath:AT5G38430%09red/ath:AT1G12900%09red/ath:AT1G42970%09red/ath:AT3G47520%09red/ath:AT1G32060%09red/ath:AT2G13360%09red/ath:AT4G35830%09red/ath:AT3G14130%09red/ath:AT4G38970%09red
Glyoxylate and dicarboxylate metabolism	ath00630	11	74	0.00122802	0.00623071	Gh_A11G1510|Gh_A13G1883|Gh_D11G1672|Gh_A11G1509|Gh_D11G1671|Gh_D11G0345|Gh_A01G1403|Gh_D06G1573|Gh_D11G2014|Novel03750|Gh_D01G1644	http://www.genome.jp/kegg-bin/show_pathway?ath00630/ath:AT4G37560%09red/ath:AT1G68010%09red/ath:AT5G38430%09red/ath:AT3G47520%09red/ath:AT2G13360%09red/ath:AT4G35830%09red/ath:AT3G14130%09red
Brassinosteroid biosynthesis	ath00905	4	8	0.0013859	0.00696413	Gh_D10G2490|Gh_D13G0888|Gh_A10G2109|Gh_A02G1611	http://www.genome.jp/kegg-bin/show_pathway?ath00905/ath:AT4G36380%09red/ath:AT2G26710%09red/ath:AT5G05690%09red
Photosynthesis	ath00195	11	77	0.00163509	0.008031	Gh_A12G1027|Gh_A03G1706|Gh_D02G2126|Gh_D12G1385|Gh_A03G1705|Gh_Sca133868G01|Gh_A05G3730|Gh_Sca004987G01|Gh_A05G1564|Gh_A07G0818|Gh_A07G1013	http://www.genome.jp/kegg-bin/show_pathway?ath00195/ath:AT1G20340%09red/ath:AT4G09650%09red/ath:AT1G08380%09red/ath:AT4G12800%09red/ath:AT1G60950%09red/ath:AT1G03600%09red/ath:AT1G44575%09red
Fatty acid elongation	ath00062	7	35	0.00218532	0.0103634	Gh_A05G0840|Gh_D02G0422|Gh_D04G0574|Gh_D06G2376|Gh_D10G2150|Gh_D01G1810|Gh_A05G3069	http://www.genome.jp/kegg-bin/show_pathway?ath00062/ath:AT5G04530%09red/ath:AT1G68530%09red/ath:AT2G28630%09red/ath:AT4G14440%09red
Plant-pathogen interaction	ath04626	17	167	0.00322073	0.0144849	Gh_A09G1924|Gh_D07G2423|Gh_D02G0401|Gh_A06G0158|Gh_D02G0422|Gh_A12G1004|Gh_A13G1492|Gh_D13G1822|Gh_D07G2090|Gh_A06G0971|Gh_D12G2436|Gh_A07G0514|Gh_Sca135270G01|Novel00737|Gh_A02G0335|Gh_D06G0139|Gh_D12G2552	http://www.genome.jp/kegg-bin/show_pathway?ath04626/ath:AT5G20480%09red/ath:AT3G28910%09red/ath:AT5G44460%09red/ath:AT5G52640%09red/ath:AT4G14640%09red/ath:AT1G18210%09red/ath:AT4G26090%09red/ath:AT4G39090%09red/ath:AT4G14440%09red/ath:AT4G01010%09red/ath:AT3G22930%09red/ath:AT1G66400%09red
Carotenoid biosynthesis	ath00906	6	29	0.00387525	0.0171048	Gh_D09G1728|Gh_A09G1634|Gh_D05G1939|Gh_A01G2141|Gh_A05G1745|Gh_A13G0351	http://www.genome.jp/kegg-bin/show_pathway?ath00906/ath:AT3G19270%09red/ath:AT4G25700%09red/ath:AT1G52340%09red
Tyrosine metabolism	ath00350	7	40	0.0042127	0.0183158	Gh_D13G0678|Gh_A08G1562|Gh_A12G1335|Gh_A11G0521|Gh_D07G0720|Gh_D01G1853|Gh_D08G1170	http://www.genome.jp/kegg-bin/show_pathway?ath00350/ath:AT4G12290%09red/ath:AT2G42490%09red/ath:AT2G20340%09red/ath:AT1G77120%09red/ath:AT1G64710%09red/ath:AT5G53970%09red
Zeatin biosynthesis	ath00908	5	23	0.00688596	0.0282465	Gh_D11G1669|Gh_D10G2429|Gh_A05G0290|Gh_D09G1132|Gh_A05G1631	http://www.genome.jp/kegg-bin/show_pathway?ath00908/ath:AT1G75450%09red/ath:AT3G63440%09red/ath:AT5G21482%09red/ath:AT2G41510%09red/ath:AT5G38450%09red
Ascorbate and aldarate metabolism	ath00053	6	41	0.0164366	0.0587537	Gh_A05G3716|Gh_Sca004867G02|Gh_D09G0264|Gh_D05G3859|Gh_A05G1099|Gh_Sca009545G01	http://www.genome.jp/kegg-bin/show_pathway?ath00053/ath:AT3G27820%09red/ath:AT1G14520%09red/ath:AT4G26850%09red/ath:AT1G44170%09red
Starch and sucrose metabolism	ath00500	17	202	0.0170779	0.0606313	Gh_A10G0667|Gh_D03G1020|Gh_D12G1978|Gh_A06G0716|Gh_A09G0100|Gh_D07G1467|Gh_A13G1960|Novel06560|Gh_D13G0836|Gh_D06G0324|Gh_D09G0097|Gh_A12G1993|Gh_D13G2355|Gh_A05G1959|Gh_D06G1180|Gh_A06G0303|Gh_D07G0145	http://www.genome.jp/kegg-bin/show_pathway?ath00500/ath:AT1G12240%09red/ath:AT1G62660%09red/ath:AT4G00110%09red/ath:AT1G35910%09red/ath:AT3G43190%09red/ath:AT4G33220%09red/ath:AT5G17200%09red/ath:AT5G51460%09red/ath:AT3G59850%09red/ath:AT2G40840%09red/ath:AT3G46970%09red/ath:AT3G29320%09red
Pentose phosphate pathway	ath00030	7	58	0.0236875	0.0808034	Gh_D05G0533|Gh_D02G1302|Gh_A12G0562|Gh_A05G0415|Gh_A07G0209|Gh_D07G0263|Gh_D09G1857	http://www.genome.jp/kegg-bin/show_pathway?ath00030/ath:AT2G24270%09red/ath:AT1G12230%09red/ath:AT1G13700%09red/ath:AT4G38970%09red
Isoquinoline alkaloid biosynthesis	ath00950	4	23	0.0291385	0.096135	Gh_A12G1335|Gh_D07G0720|Gh_D13G0678|Gh_A08G1562	http://www.genome.jp/kegg-bin/show_pathway?ath00950/ath:AT4G12290%09red/ath:AT2G42490%09red/ath:AT5G53970%09red/ath:AT2G20340%09red
Taurine and hypotaurine metabolism	ath00430	3	14	0.0363553	0.111498	Gh_D12G2589|Gh_A06G0605|Gh_D11G2376	http://www.genome.jp/kegg-bin/show_pathway?ath00430/ath:AT5G39890%09red/ath:AT2G02010%09red/ath:AT4G29210%09red
Phenylpropanoid biosynthesis	ath00940	13	157	0.0376584	0.114955	Gh_D10G0878|Gh_D10G1166|Gh_A08G0345|Gh_D06G2062|Gh_A10G1311|Gh_A06G1690|Gh_D03G1381|Gh_D03G1382|Gh_A05G1579|Gh_D07G0019|Gh_A11G1859|Gh_D13G2431|Gh_A07G0012	http://www.genome.jp/kegg-bin/show_pathway?ath00940/ath:AT5G48930%09red/ath:AT4G30170%09red/ath:AT4G39330%09red/ath:AT4G36220%09red/ath:AT4G05160%09red/ath:AT4G11290%09red/ath:AT2G22420%09red/ath:AT5G05340%09red
Glycolysis / Gluconeogenesis	ath00010	10	117	0.0536611	0.151422	Gh_D05G0533|Gh_D13G0167|Gh_A11G0521|Gh_A05G3716|Gh_A12G0562|Gh_A05G0415|Gh_D01G1853|Gh_A07G0209|Gh_D07G0263|Gh_D08G1170	http://www.genome.jp/kegg-bin/show_pathway?ath00010/ath:AT2G24270%09red/ath:AT1G77120%09red/ath:AT1G64710%09red/ath:AT5G54960%09red/ath:AT4G38970%09red/ath:AT1G44170%09red
Stilbenoid, diarylheptanoid and gingerol biosynthesis	ath00945	5	46	0.0725227	0.191223	Gh_D06G2062|Gh_D10G1166|Gh_A06G1690|Gh_A10G1311|Gh_D12G1857	http://www.genome.jp/kegg-bin/show_pathway?ath00945/ath:AT3G48360%09red/ath:AT5G48930%09red
Protein processing in endoplasmic reticulum	ath04141	15	212	0.0769649	0.201512	Gh_A05G0823|Gh_A05G0818|Gh_D05G0407|Gh_D09G1525|Gh_D05G0943|Gh_A12G1789|Gh_A05G0305|Gh_D12G1364|Gh_A07G0623|Gh_D12G2436|Gh_A13G0924|Gh_D08G0057|Gh_A03G0309|Gh_A05G1144|Gh_D13G1172	http://www.genome.jp/kegg-bin/show_pathway?ath04141/ath:AT5G02500%09red/ath:AT2G29500%09red/ath:AT1G07400%09red/ath:AT1G56340%09red/ath:AT5G52640%09red/ath:AT1G54050%09red/ath:AT4G29330%09red/ath:AT1G53540%09red/ath:AT5G59720%09red/ath:AT5G12020%09red
Linoleic acid metabolism	ath00591	2	9	0.0816488	0.207739	Gh_D01G1509|Gh_D02G0358	http://www.genome.jp/kegg-bin/show_pathway?ath00591/ath:AT3G22400%09red
Porphyrin and chlorophyll metabolism	ath00860	5	48	0.0826114	0.209984	Gh_A09G1143|Gh_A05G3766|Gh_A05G3718|Gh_D03G0876|Gh_D05G2235	http://www.genome.jp/kegg-bin/show_pathway?ath00860/ath:AT5G13630%09red/ath:AT1G44446%09red/ath:AT1G74470%09red/ath:AT1G58290%09red
Ubiquinone and other terpenoid-quinone biosynthesis	ath00130	4	35	0.0908317	0.22734	Gh_D13G0678|Gh_D13G2431|Gh_A10G1039|Gh_D10G1484	http://www.genome.jp/kegg-bin/show_pathway?ath00130/ath:AT4G05160%09red/ath:AT5G53970%09red/ath:AT3G63410%09red
C5-Branched dibasic acid metabolism	ath00660	2	10	0.0952099	0.23448	Gh_A09G0578|Gh_D09G0576	http://www.genome.jp/kegg-bin/show_pathway?ath00660/ath:AT4G13430%09red
Sesquiterpenoid and triterpenoid biosynthesis	ath00909	3	23	0.104229	0.253586	Gh_A04G1093|Gh_D11G3402|Gh_A04G1094	http://www.genome.jp/kegg-bin/show_pathway?ath00909/ath:AT4G37760%09red/ath:AT5G23960%09red/ath:AT5G24150%09red
Inositol phosphate metabolism	ath00562	6	68	0.106673	0.25804	Gh_D11G2210|Gh_A02G1268|Gh_D05G3859|Gh_A05G1099|Gh_Sca009545G01|Gh_D03G0408	http://www.genome.jp/kegg-bin/show_pathway?ath00562/ath:AT1G14520%09red/ath:AT2G22240%09red
beta-Alanine metabolism	ath00410	4	40	0.126855	0.296223	Gh_A12G1335|Gh_D12G2589|Gh_A05G3716|Gh_A08G1562	http://www.genome.jp/kegg-bin/show_pathway?ath00410/ath:AT4G12290%09red/ath:AT2G42490%09red/ath:AT2G02010%09red/ath:AT1G44170%09red
Fatty acid degradation	ath00071	4	41	0.134686	0.312	Gh_D08G1170|Gh_A05G3716|Gh_D01G1853|Gh_A11G0521	http://www.genome.jp/kegg-bin/show_pathway?ath00071/ath:AT1G64710%09red/ath:AT1G77120%09red/ath:AT1G44170%09red
Phenylalanine metabolism	ath00360	4	42	0.142709	0.324165	Gh_A12G1335|Gh_A08G1562|Gh_D13G0678|Gh_D13G2431	http://www.genome.jp/kegg-bin/show_pathway?ath00360/ath:AT4G12290%09red/ath:AT2G42490%09red/ath:AT4G05160%09red/ath:AT5G53970%09red
Tryptophan metabolism	ath00380	4	46	0.176543	0.384744	Gh_A02G1244|Gh_A05G3716|Gh_D10G1456|Gh_D09G1630	http://www.genome.jp/kegg-bin/show_pathway?ath00380/ath:AT4G24670%09red/ath:AT1G74100%09red/ath:AT1G04610%09red/ath:AT1G44170%09red
Other glycan degradation	ath00511	2	18	0.218864	0.460089	Gh_A03G0487|Gh_A10G2145	http://www.genome.jp/kegg-bin/show_pathway?ath00511/ath:AT5G05460%09red/ath:AT5G13980%09red
Glucosinolate biosynthesis	ath00966	2	19	0.235322	0.472021	Gh_A02G1244|Gh_D10G1865	http://www.genome.jp/kegg-bin/show_pathway?ath00966/ath:AT5G05260%09red/ath:AT1G74100%09red
alpha-Linolenic acid metabolism	ath00592	3	36	0.244822	0.485371	Gh_D06G0037|Gh_D01G1853|Gh_A11G0521	http://www.genome.jp/kegg-bin/show_pathway?ath00592/ath:AT1G77120%09red/ath:AT1G19640%09red
Tropane, piperidine and pyridine alkaloid biosynthesis	ath00960	3	36	0.244822	0.485371	Gh_A12G1335|Gh_A08G1562|Gh_D13G0678	http://www.genome.jp/kegg-bin/show_pathway?ath00960/ath:AT4G12290%09red/ath:AT2G42490%09red/ath:AT5G53970%09red
Glycine, serine and threonine metabolism	ath00260	5	72	0.250308	0.49183	Gh_A12G1335|Gh_A01G1403|Gh_A13G1883|Gh_D01G1644|Gh_A08G1562	http://www.genome.jp/kegg-bin/show_pathway?ath00260/ath:AT4G12290%09red/ath:AT2G42490%09red/ath:AT1G68010%09red/ath:AT2G13360%09red
2-Oxocarboxylic acid metabolism	ath01210	5	74	0.267082	0.508365	Gh_A02G1244|Gh_A09G0578|Gh_D09G0576|Gh_D10G1865|Novel03750	http://www.genome.jp/kegg-bin/show_pathway?ath01210/ath:AT4G35830%09red/ath:AT5G05260%09red/ath:AT1G74100%09red/ath:AT4G13430%09red
Indole alkaloid biosynthesis	ath00901	1	6	0.270038	0.508365	Gh_A07G0508	http://www.genome.jp/kegg-bin/show_pathway?ath00901/ath:AT1G74020%09red
Valine, leucine and isoleucine biosynthesis	ath00290	2	23	0.301434	0.545982	Gh_A09G0578|Gh_D09G0576	http://www.genome.jp/kegg-bin/show_pathway?ath00290/ath:AT4G13430%09red
Sphingolipid metabolism	ath00600	2	26	0.350431	0.610044	Gh_A03G0870|Gh_D02G1253	http://www.genome.jp/kegg-bin/show_pathway?ath00600/ath:AT1G14290%09red
Alanine, aspartate and glutamate metabolism	ath00250	3	48	0.390069	0.642778	Gh_D12G2589|Gh_A09G2475|Gh_A13G1883	http://www.genome.jp/kegg-bin/show_pathway?ath00250/ath:AT2G02010%09red/ath:AT2G13360%09red/ath:AT3G47340%09red
Cysteine and methionine metabolism	ath00270	6	112	0.41775	0.666005	Gh_D13G0678|Gh_A13G1464|Gh_A11G2886|Gh_D11G0345|Gh_D06G1674|Gh_D08G1262	http://www.genome.jp/kegg-bin/show_pathway?ath00270/ath:AT5G17920%09red/ath:AT2G36880%09red/ath:AT5G53970%09red/ath:AT3G47520%09red/ath:AT1G05010%09red/ath:AT4G11280%09red
Glycerolipid metabolism	ath00561	3	53	0.449205	0.690049	Gh_A05G3716|Gh_A08G1054|Gh_A04G0765	http://www.genome.jp/kegg-bin/show_pathway?ath00561/ath:AT2G38110%09red/ath:AT4G01950%09red/ath:AT1G44170%09red
Galactose metabolism	ath00052	3	55	0.472216	0.706296	Gh_D11G1131|Gh_D03G1020|Gh_A12G1993	http://www.genome.jp/kegg-bin/show_pathway?ath00052/ath:AT2G47180%09red/ath:AT1G12240%09red/ath:AT1G62660%09red
Ubiquitin mediated proteolysis	ath04120	7	142	0.483622	0.715417	Gh_D05G2285|Gh_A03G0794|Gh_A10G0098|Gh_D04G1053|Gh_A02G0713|Gh_A09G2385|Gh_D10G0234	http://www.genome.jp/kegg-bin/show_pathway?ath04120/ath:AT1G21410%09red/ath:AT5G23730%09red/ath:AT2G33770%09red/ath:AT1G77000%09red/ath:AT2G32950%09red/ath:AT5G22920%09red
Steroid biosynthesis	ath00100	2	35	0.488287	0.715417	Gh_A04G1093|Gh_A04G1094	http://www.genome.jp/kegg-bin/show_pathway?ath00100/ath:AT4G37760%09red/ath:AT5G24150%09red
Pentose and glucuronate interconversions	ath00040	4	81	0.517212	0.738915	Gh_A10G0667|Gh_A05G3716|Gh_D07G0145|Novel06560	http://www.genome.jp/kegg-bin/show_pathway?ath00040/ath:AT4G33220%09red/ath:AT5G17200%09red/ath:AT3G59850%09red/ath:AT1G44170%09red
Cyanoamino acid metabolism	ath00460	3	60	0.527685	0.749624	Gh_A06G0605|Gh_D11G2014|Gh_D10G1865	http://www.genome.jp/kegg-bin/show_pathway?ath00460/ath:AT4G37560%09red/ath:AT5G05260%09red/ath:AT4G29210%09red
Lysine biosynthesis	ath00300	1	16	0.534462	0.749624	Gh_A11G2301	http://www.genome.jp/kegg-bin/show_pathway?ath00300/ath:AT5G11880%09red
Pyruvate metabolism	ath00620	4	85	0.553716	0.760389	Gh_D11G0345|Gh_A05G3716|Gh_A01G0390|Gh_D01G2339	http://www.genome.jp/kegg-bin/show_pathway?ath00620/ath:AT3G14940%09red/ath:AT3G47520%09red/ath:AT1G44170%09red
Arachidonic acid metabolism	ath00590	1	17	0.554942	0.760389	Gh_A06G0605	http://www.genome.jp/kegg-bin/show_pathway?ath00590/ath:AT4G29210%09red
Butanoate metabolism	ath00650	1	17	0.554942	0.760389	Gh_D12G2589	http://www.genome.jp/kegg-bin/show_pathway?ath00650/ath:AT2G02010%09red
Phagosome	ath04145	4	86	0.56261	0.768077	Gh_D13G2360|Gh_A13G0924|Gh_D13G1172|Gh_A13G1964	http://www.genome.jp/kegg-bin/show_pathway?ath04145/ath:AT1G56340%09red/ath:AT5G62700%09red/ath:AT5G23860%09red
Selenocompound metabolism	ath00450	1	18	0.574521	0.773827	Gh_A13G1464	http://www.genome.jp/kegg-bin/show_pathway?ath00450/ath:AT5G17920%09red
Histidine metabolism	ath00340	1	18	0.574521	0.773827	Gh_A05G3716	http://www.genome.jp/kegg-bin/show_pathway?ath00340/ath:AT1G44170%09red
Nitrogen metabolism	ath00910	2	42	0.58204	0.779135	Gh_D11G2014|Gh_A03G1218	http://www.genome.jp/kegg-bin/show_pathway?ath00910/ath:AT1G70410%09red/ath:AT4G37560%09red
Base excision repair	ath03410	2	43	0.594354	0.787549	Gh_A13G0147|Gh_D13G0168	http://www.genome.jp/kegg-bin/show_pathway?ath03410/ath:AT3G51880%09red
Limonene and pinene degradation	ath00903	2	44	0.606394	0.799045	Gh_D12G1857|Gh_A05G3716	http://www.genome.jp/kegg-bin/show_pathway?ath00903/ath:AT3G48360%09red/ath:AT1G44170%09red
Glutathione metabolism	ath00480	4	93	0.622017	0.811853	Gh_D09G1521|Gh_D13G1616|Gh_A09G1510|Gh_A06G0605	http://www.genome.jp/kegg-bin/show_pathway?ath00480/ath:AT1G17180%09red/ath:AT3G09270%09red/ath:AT4G29210%09red
Biosynthesis of amino acids	ath01230	11	255	0.625057	0.815007	Gh_D13G0678|Gh_A13G1464|Gh_A04G1396|Gh_A12G0562|Gh_D09G0576|Gh_A09G0578|Gh_A11G2301|Gh_A11G2886|Gh_D09G1857|Novel03750|Gh_A09G0983	http://www.genome.jp/kegg-bin/show_pathway?ath01230/ath:AT5G17920%09red/ath:AT5G11880%09red/ath:AT5G53970%09red/ath:AT3G07630%09red/ath:AT1G12230%09red/ath:AT4G13430%09red/ath:AT4G35830%09red/ath:AT2G39800%09red/ath:AT4G38970%09red/ath:AT2G36880%09red
Glycosylphosphatidylinositol(GPI)-anchor biosynthesis	ath00563	1	24	0.67519	0.851894	Gh_D01G0983	http://www.genome.jp/kegg-bin/show_pathway?ath00563/ath:AT3G01380%09red
Arginine and proline metabolism	ath00330	2	53	0.70262	0.873253	Gh_A05G3716|Gh_A04G1396	http://www.genome.jp/kegg-bin/show_pathway?ath00330/ath:AT2G39800%09red/ath:AT1G44170%09red
Lysine degradation	ath00310	1	26	0.703147	0.873253	Gh_A05G3716	http://www.genome.jp/kegg-bin/show_pathway?ath00310/ath:AT1G44170%09red
Cutin, suberine and wax biosynthesis	ath00073	1	28	0.7287	0.890596	Gh_A05G3652	http://www.genome.jp/kegg-bin/show_pathway?ath00073/ath:AT1G02205%09red
Phenylalanine, tyrosine and tryptophan biosynthesis	ath00400	2	57	0.73868	0.897754	Gh_D13G0678|Gh_A09G0983	http://www.genome.jp/kegg-bin/show_pathway?ath00400/ath:AT5G53970%09red/ath:AT3G07630%09red
Terpenoid backbone biosynthesis	ath00900	2	58	0.74709	0.905449	Gh_D01G0642|Gh_D03G0876	http://www.genome.jp/kegg-bin/show_pathway?ath00900/ath:AT1G74470%09red/ath:AT4G38460%09red
Endocytosis	ath04144	5	142	0.779128	0.927077	Gh_D05G1568|Gh_A05G0823|Gh_D03G1049|Gh_A09G1177|Gh_D05G0943	http://www.genome.jp/kegg-bin/show_pathway?ath04144/ath:AT5G02500%09red/ath:AT3G12160%09red/ath:AT5G54310%09red/ath:AT5G61980%09red
Citrate cycle (TCA cycle)	ath00020	2	63	0.785724	0.930266	Gh_D11G0345|Novel03750	http://www.genome.jp/kegg-bin/show_pathway?ath00020/ath:AT4G35830%09red/ath:AT3G47520%09red
Fatty acid biosynthesis	ath00061	1	41	0.848892	0.96279	Gh_D05G1218	http://www.genome.jp/kegg-bin/show_pathway?ath00061/ath:AT1G08510%09red
Sulfur metabolism	ath00920	1	41	0.848892	0.96279	Gh_D05G2407	http://www.genome.jp/kegg-bin/show_pathway?ath00920/ath:AT4G10040%09red
Amino sugar and nucleotide sugar metabolism	ath00520	4	135	0.864917	0.970386	Gh_A11G1569|Gh_A03G2023|Gh_D10G0059|Gh_D07G1467	http://www.genome.jp/kegg-bin/show_pathway?ath00520/ath:AT1G63000%09red/ath:AT1G30620%09red/ath:AT4G00110%09red/ath:AT3G12500%09red
Valine, leucine and isoleucine degradation	ath00280	1	48	0.889749	0.982206	Gh_A05G3716	http://www.genome.jp/kegg-bin/show_pathway?ath00280/ath:AT1G44170%09red
Pyrimidine metabolism	ath00240	3	116	0.899285	0.985668	Gh_D12G0472|Gh_D05G3700|Gh_A12G0470	http://www.genome.jp/kegg-bin/show_pathway?ath00240/ath:AT4G26510%09red/ath:AT1G30820%09red
Glycerophospholipid metabolism	ath00564	2	86	0.903809	0.988553	Gh_A08G1054|Gh_A04G0765	http://www.genome.jp/kegg-bin/show_pathway?ath00564/ath:AT2G38110%09red/ath:AT4G01950%09red
Peroxisome	ath04146	2	87	0.90721	0.990982	Gh_D06G1573|Gh_A13G1883	http://www.genome.jp/kegg-bin/show_pathway?ath04146/ath:AT2G13360%09red/ath:AT3G14130%09red
Fructose and mannose metabolism	ath00051	1	64	0.94638	1	Gh_A12G0562	http://www.genome.jp/kegg-bin/show_pathway?ath00051/ath:AT4G38970%09red
Fatty acid metabolism	ath01212	1	67	0.95316	1	Gh_D05G1218	http://www.genome.jp/kegg-bin/show_pathway?ath01212/ath:AT1G08510%09red
mRNA surveillance pathway	ath03015	1	114	0.994378	1	Gh_D09G2191	http://www.genome.jp/kegg-bin/show_pathway?ath03015/ath:AT5G43380%09red
Oxidative phosphorylation	ath00190	2	162	0.994726	1	Gh_A12G1027|Gh_A05G1053	http://www.genome.jp/kegg-bin/show_pathway?ath00190/ath:AT4G09650%09red/ath:AT1G80230%09red
Spliceosome	ath03040	2	192	0.998422	1	Gh_A05G0823|Gh_D05G0943	http://www.genome.jp/kegg-bin/show_pathway?ath03040/ath:AT5G02500%09red
Purine metabolism	ath00230	1	158	0.99923	1	Gh_A07G2086	http://www.genome.jp/kegg-bin/show_pathway?ath00230/ath:AT3G01820%09red
RNA transport	ath03013	1	169	0.999532	1	Gh_A06G0500	http://www.genome.jp/kegg-bin/show_pathway?ath03013/ath:AT3G15610%09red
Ribosome	ath03010	2	363	0.999999	1	Gh_D09G0936|Gh_D09G0935	http://www.genome.jp/kegg-bin/show_pathway?ath03010/ath:AT2G19730%09red
KEGG pathways of DEGs in MC treatment (72 h)vscontrol (0 h)
Biosynthesis of secondary metabolites	ath01110	180	1076	6.62784e-13	1.59267e-11	Gh_D06G2376|Novel03829|Gh_D08G1868|Gh_A13G1960|Gh_A13G1967|Gh_A09G1283|Gh_D05G1755|Gh_D01G1810|Novel07373|Gh_D10G0177|Gh_A05G3997|Gh_D05G0154|Gh_D06G1502|Gh_D10G1166|Gh_A10G2109|Gh_A02G0824|Gh_A10G0141|Gh_A01G0278|Gh_D02G0931|Gh_A05G3069|Gh_A13G1234|Gh_A11G1083|Gh_A05G1254|Gh_D05G3934|Gh_A11G1874|Gh_D09G0042|Gh_D13G2355|Gh_A09G1143|Novel07419|Gh_D11G1980|Gh_D09G1890|Gh_D10G1174|Gh_D07G0720|Gh_D05…	http://www.genome.jp/kegg-bin/show_pathway?ath01110/ath:AT5G23960%09red/ath:AT4G30580%09red/ath:AT1G74100%09red/ath:AT1G10070%09red/ath:AT5G05690%09red/ath:AT2G05710%09red/ath:AT1G78510%09red/ath:AT4G31500%09red/ath:AT1G05260%09red/ath:AT3G06350%09red/ath:AT1G67730%09red/ath:AT2G41480%09red/ath:AT1G76490%09red/ath:AT5G53970%09red/ath:AT5G53460%09red/ath:AT2G26250%09red/ath:AT3G14420%09red/ath:AT1…
Plant hormone signal transduction	ath04075	70	271	2.01851e-12	4.64111e-11	Gh_D13G0044|Gh_D10G0531|Gh_A11G2575|Gh_A01G0991|Gh_A12G0052|Gh_A13G2199|Gh_A10G1020|Gh_A06G0382|Gh_A03G1783|Gh_A03G1780|Gh_A03G1341|Gh_D05G2975|Gh_A08G1649|Gh_D09G1585|Gh_A01G1242|Gh_D05G0568|Gh_A06G1418|Gh_D03G0231|Gh_D13G2089|Gh_Sca005214G02|Gh_D10G1512|Gh_D08G1981|Gh_D02G2214|Gh_D02G2045|Gh_A01G1768|Gh_A08G1469|Gh_D12G0066|Gh_A09G2421|Gh_D06G2010|Gh_A03G1769|Gh_A10G1654|Gh_A01G0546|Gh_A13G0029…	http://www.genome.jp/kegg-bin/show_pathway?ath04075/ath:AT1G72450%09red/ath:AT1G56150%09red/ath:AT2G37030%09red/ath:AT5G54510%09red/ath:AT2G46690%09red/ath:AT2G21210%09red/ath:AT5G50760%09red/ath:AT5G27320%09red/ath:AT4G03400%09red/ath:AT5G45110%09red/ath:AT4G38840%09red/ath:AT3G15540%09red/ath:AT4G33950%09red/ath:AT1G14920%09red/ath:AT4G32280%09red/ath:AT3G16500%09red/ath:AT2G36270%09red/ath:AT3…
Fatty acid elongation	ath00062	21	35	1.78047e-09	3.02681e-08	Gh_A03G1286|Gh_D09G0549|Gh_D06G0855|Gh_D09G2145|Novel03829|Gh_A06G1558|Gh_D02G0422|Gh_D05G3896|Gh_D04G0574|Gh_D01G0045|Gh_Sca007938G01|Gh_D06G2376|Gh_A01G1563|Gh_D08G1373|Gh_A09G0551|Gh_D10G2150|Gh_A05G0840|Gh_D10G2187|Gh_D01G1810|Gh_A05G3069|Gh_A13G1665	http://www.genome.jp/kegg-bin/show_pathway?ath00062/ath:AT2G26250%09red/ath:AT1G67730%09red/ath:AT2G16280%09red/ath:AT1G68530%09red/ath:AT1G01120%09red/ath:AT2G28630%09red/ath:AT2G26640%09red/ath:AT4G14440%09red/ath:AT1G04220%09red/ath:AT5G04530%09red
Circadian rhythm - plant	ath04712	20	36	1.15478e-08	1.80915e-07	Gh_A12G1407|Gh_D05G2292|Gh_D11G1068|Gh_A03G0794|Gh_D11G0790|Gh_A10G0098|Gh_A11G0920|Gh_A11G0926|Gh_D12G1525|Gh_A12G1061|Gh_D04G0791|Gh_A12G1062|Gh_D12G1185|Gh_D12G1184|Gh_A04G1277|Gh_D08G2461|Gh_D04G1904|Gh_A09G2385|Gh_A05G2048|Gh_D11G3525	http://www.genome.jp/kegg-bin/show_pathway?ath04712/ath:AT5G02810%09red/ath:AT5G11260%09red/ath:AT5G23730%09red/ath:AT2G44680%09red/ath:AT5G62430%09red/ath:AT2G46790%09red/ath:AT1G68050%09red/ath:AT2G32950%09red/ath:AT5G13930%09red/ath:AT1G01060%09red
Photosynthesis - antenna proteins	ath00196	16	22	2.17744e-08	3.25192e-07	Gh_A11G1357|Gh_A13G1282|Gh_D12G1757|Gh_A05G1261|Gh_A11G2259|Gh_A07G0594|Gh_A12G1617|Gh_D11G1504|Gh_A07G1725|Gh_A04G0218|Gh_A10G0361|Gh_D07G0661|Gh_D06G2350|Gh_Sca123119G01|Gh_D05G3484|Gh_D10G0369	http://www.genome.jp/kegg-bin/show_pathway?ath00196/ath:AT5G54270%09red/ath:AT3G47470%09red/ath:AT2G05070%09red/ath:AT2G34430%09red/ath:AT1G61520%09red/ath:AT1G29930%09red
Diterpenoid biosynthesis	ath00904	14	22	5.40747e-07	6.3074e-06	Gh_Sca030829G01|Gh_D01G0300|Gh_A01G2049|Gh_D09G0746|Gh_A09G1601|Novel07373|Gh_D06G1502|Gh_D09G0042|Gh_A13G1308|Gh_D09G1890|Gh_Sca004917G01|Gh_D10G0389|Gh_D13G1609|Gh_A11G1131	http://www.genome.jp/kegg-bin/show_pathway?ath00904/ath:AT1G30040%09red/ath:AT5G51810%09red/ath:AT1G05160%09red/ath:AT1G78440%09red/ath:AT2G32440%09red/ath:AT4G02780%09red
Metabolic pathways	ath01100	240	1910	2.44929e-06	2.46938e-05	Novel03829|Gh_D08G1868|Gh_A12G0562|Novel06560|Gh_A13G1960|Gh_A13G1967|Gh_A09G1283|Gh_D09G1630|Gh_D12G1978|Gh_D05G1755|Gh_D08G1211|Novel07373|Gh_D05G3484|Gh_A05G3997|Gh_D05G0154|Gh_D10G1166|Gh_A02G0824|Gh_A10G0141|Gh_A07G0773|Gh_A05G2048|Gh_A01G0581|Novel07419|Gh_A05G3413|Gh_A13G1234|Gh_D02G1253|Gh_A11G1083|Gh_A05G1254|Gh_D05G3934|Gh_A11G1874|Gh_D09G0042|Gh_A12G1994|Gh_A12G1993|Gh_D13G2355|Gh_D04G…	http://www.genome.jp/kegg-bin/show_pathway?ath01100/ath:AT5G23960%09red/ath:AT4G30580%09red/ath:AT1G35910%09red/ath:AT1G04610%09red/ath:AT1G10070%09red/ath:AT2G20340%09red/ath:AT3G12500%09red/ath:AT3G23580%09red/ath:AT2G05710%09red/ath:AT4G00110%09red/ath:AT1G05260%09red/ath:AT3G06350%09red/ath:AT1G67730%09red/ath:AT2G41480%09red/ath:AT1G76490%09red/ath:AT5G53970%09red/ath:AT5G53460%09red/ath:AT2…
Cutin, suberine and wax biosynthesis	ath00073	13	28	1.87715e-05	0.000159135	Gh_A05G3652|Gh_D08G1463|Gh_A06G1389|Gh_A05G1124|Gh_D11G0944|Gh_D10G0552|Gh_A08G1178|Gh_D05G1294|Gh_A10G2254|Gh_D09G0921|Gh_A11G0806|Gh_A09G0574|Gh_A09G0542	http://www.genome.jp/kegg-bin/show_pathway?ath00073/ath:AT5G22500%09red/ath:AT1G72970%09red/ath:AT2G33380%09red/ath:AT1G02205%09red/ath:AT2G45970%09red
Thiamine metabolism	ath00730	8	11	7.9635e-05	0.000598856	Novel07640|Gh_A03G0420|Gh_D01G0592|Gh_D06G1593|Gh_A01G0581|Gh_A05G1432|Gh_A06G1269|Gh_D03G1125	http://www.genome.jp/kegg-bin/show_pathway?ath00730/ath:AT5G54770%09red/ath:AT2G29630%09red
Flavonoid biosynthesis	ath00941	10	21	0.000146822	0.00102455	Gh_D05G2292|Gh_D10G1166|Gh_D10G1174|Gh_A06G1690|Gh_A10G1311|Gh_D04G1956|Gh_D13G0230|Gh_D05G2212|Gh_D06G2062|Gh_A05G2048	http://www.genome.jp/kegg-bin/show_pathway?ath00941/ath:AT5G08640%09red/ath:AT5G48930%09red/ath:AT5G07990%09red/ath:AT5G13930%09red
Carotenoid biosynthesis	ath00906	11	29	0.000336494	0.00212536	Gh_D09G1728|Gh_A08G2060|Gh_D01G1984|Gh_A09G1634|Gh_D05G1939|Gh_A01G2141|Gh_A09G1283|Gh_D01G1983|Gh_A01G1736|Gh_A05G1745|Gh_A13G0351	http://www.genome.jp/kegg-bin/show_pathway?ath00906/ath:AT3G19270%09red/ath:AT3G14440%09red/ath:AT4G25700%09red/ath:AT1G52340%09red
Carbon fixation in photosynthetic organisms	ath00710	17	69	0.000718564	0.00405142	Gh_A11G1510|Gh_D11G1672|Gh_D11G2077|Gh_D05G1700|Gh_D10G0782|Gh_D03G1842|Gh_A03G1960|Gh_D11G1671|Gh_D11G0345|Gh_A12G0562|Gh_A07G2148|Gh_D01G2339|Gh_D02G0717|Gh_A10G2060|Gh_A10G0618|Gh_A01G0390|Gh_A11G1509	http://www.genome.jp/kegg-bin/show_pathway?ath00710/ath:AT3G14940%09red/ath:AT4G37870%09red/ath:AT5G38430%09red/ath:AT1G12900%09red/ath:AT3G55800%09red/ath:AT1G42970%09red/ath:AT3G47520%09red/ath:AT1G32060%09red/ath:AT4G38970%09red/ath:AT1G43670%09red
Plant-pathogen interaction	ath04626	30	167	0.00107542	0.00570936	Gh_D03G0688|Gh_D04G0446|Gh_D07G2090|Gh_A02G0335|Gh_D01G1852|Gh_D03G1708|Gh_A09G1118|Gh_D06G2206|Gh_D12G2552|Gh_A04G0011|Gh_A13G1734|Gh_A12G1004|Gh_D12G2436|Gh_D12G1124|Gh_D07G2423|Gh_D02G0401|Gh_D06G0855|Gh_A06G0158|Gh_D02G0422|Gh_D09G0106|Gh_A13G1492|Gh_A09G1924|Gh_A05G3196|Gh_A05G2022|Gh_A13G1665|Gh_D08G1373|Gh_D11G1887|Gh_D13G1822|Gh_A07G1123|Gh_D12G2586	http://www.genome.jp/kegg-bin/show_pathway?ath04626/ath:AT1G21550%09red/ath:AT2G26250%09red/ath:AT3G50770%09red/ath:AT3G10300%09red/ath:AT1G64060%09red/ath:AT2G41410%09red/ath:AT3G28910%09red/ath:AT5G15410%09red/ath:AT4G26470%09red/ath:AT5G19450%09red/ath:AT5G52640%09red/ath:AT1G01120%09red/ath:AT3G22930%09red/ath:AT1G18210%09red/ath:AT4G14440%09red/ath:AT5G56580%09red/ath:AT4G01010%09red/ath:AT1…
Stilbenoid, diarylheptanoid and gingerol biosynthesis	ath00945	12	46	0.00280256	0.0132893	Novel06436|Gh_A12G0685|Gh_D10G1174|Gh_A12G1695|Gh_D06G2062|Gh_D10G1166|Gh_A10G1311|Gh_D12G1857|Gh_A06G1690|Gh_D10G2495|Gh_D05G3230|Gh_A07G1481	http://www.genome.jp/kegg-bin/show_pathway?ath00945/ath:AT3G48360%09red/ath:AT3G26310%09red/ath:AT5G48930%09red/ath:AT4G37370%09red/ath:AT4G31940%09red
Sesquiterpenoid and triterpenoid biosynthesis	ath00909	8	23	0.00334155	0.0154777	Novel07526|Gh_D04G2023|Gh_A02G1436|Gh_A04G1093|Gh_A11G2271|Novel07007|Gh_A04G1296|Gh_D05G3507	http://www.genome.jp/kegg-bin/show_pathway?ath00909/ath:AT4G37760%09red/ath:AT1G58440%09red/ath:AT5G23960%09red/ath:AT5G24150%09red
Zeatin biosynthesis	ath00908	8	23	0.00334155	0.0154777	Gh_D10G2429|Gh_D05G0391|Gh_D09G1132|Gh_D11G3514|Gh_A05G0290|Novel02611|Gh_A10G2185|Gh_A11G3078	http://www.genome.jp/kegg-bin/show_pathway?ath00908/ath:AT3G63110%09red/ath:AT3G63440%09red/ath:AT5G21482%09red/ath:AT2G41510%09red/ath:AT1G22400%09red
Limonene and pinene degradation	ath00903	11	44	0.00542409	0.0234897	Gh_A05G3728|Novel06436|Gh_A12G0685|Gh_A12G1695|Gh_D05G0697|Gh_A05G3716|Gh_D12G1857|Gh_A02G1616|Gh_D10G2495|Gh_D05G3230|Gh_A07G1481	http://www.genome.jp/kegg-bin/show_pathway?ath00903/ath:AT4G36250%09red/ath:AT3G48360%09red/ath:AT3G26310%09red/ath:AT4G37370%09red/ath:AT1G44170%09red/ath:AT4G31940%09red
Tyrosine metabolism	ath00350	10	40	0.00784421	0.0328573	Gh_D13G0678|Gh_A01G1605|Gh_A11G0521|Gh_A12G1335|Gh_D08G1868|Gh_A08G1562|Gh_D01G1853|Gh_D07G0720|Gh_D08G1170|Gh_A06G0272	http://www.genome.jp/kegg-bin/show_pathway?ath00350/ath:AT4G12290%09red/ath:AT2G42490%09red/ath:AT2G20340%09red/ath:AT1G77120%09red/ath:AT1G64710%09red/ath:AT1G22430%09red/ath:AT5G53970%09red
Ascorbate and aldarate metabolism	ath00053	10	41	0.00903981	0.0373272	Gh_A05G3728|Gh_D10G0602|Gh_A06G0608|Gh_D05G0697|Gh_A05G3716|Gh_D06G0690|Gh_A02G1616|Gh_D05G3859|Gh_Sca009545G01|Gh_A05G1099	http://www.genome.jp/kegg-bin/show_pathway?ath00053/ath:AT1G14520%09red/ath:AT2G19800%09red/ath:AT4G26260%09red/ath:AT4G36250%09red/ath:AT1G44170%09red
Fatty acid degradation	ath00071	10	41	0.00903981	0.0373272	Gh_A05G3728|Gh_A01G1605|Gh_A11G0521|Gh_D05G0697|Gh_A05G3716|Gh_D07G0067|Gh_A02G1616|Gh_D01G1853|Gh_D08G1170|Gh_A06G0272	http://www.genome.jp/kegg-bin/show_pathway?ath00071/ath:AT4G29010%09red/ath:AT4G36250%09red/ath:AT1G77120%09red/ath:AT1G64710%09red/ath:AT1G22430%09red/ath:AT1G44170%09red
Ubiquinone and other terpenoid-quinone biosynthesis	ath00130	9	35	0.00982471	0.0402046	Gh_A05G3997|Gh_D07G0223|Gh_D13G0678|Gh_A03G1577|Gh_D05G3934|Gh_A12G2643|Gh_A10G1039|Gh_D10G1484|Gh_D13G2431	http://www.genome.jp/kegg-bin/show_pathway?ath00130/ath:AT3G63410%09red/ath:AT3G21240%09red/ath:AT4G36750%09red/ath:AT4G32770%09red/ath:AT1G18870%09red/ath:AT4G05160%09red/ath:AT5G53970%09red
Starch and sucrose metabolism	ath00500	30	202	0.0120356	0.0479028	Gh_D11G0183|Gh_A06G0303|Gh_D07G1467|Novel06560|Gh_D07G1240|Gh_A13G1960|Gh_D12G1978|Gh_D09G1856|Gh_D09G0097|Gh_A10G0667|Gh_A01G1570|Gh_A10G0141|Gh_A06G0716|Gh_A08G0480|Gh_A12G1994|Gh_D05G1051|Gh_D13G0836|Gh_A12G1993|Gh_D13G2355|Gh_D08G0563|Gh_A09G1747|Gh_D03G1020|Gh_D12G2112|Gh_A07G1357|Gh_D08G1309|Gh_A03G1717|Gh_A09G0100|Gh_D12G0580|Gh_D06G0324|Gh_A07G0152	http://www.genome.jp/kegg-bin/show_pathway?ath00500/ath:AT4G24040%09red/ath:AT3G59850%09red/ath:AT1G12240%09red/ath:AT1G62660%09red/ath:AT4G00110%09red/ath:AT4G02320%09red/ath:AT4G17090%09red/ath:AT1G61820%09red/ath:AT5G17200%09red/ath:AT5G51460%09red/ath:AT3G43190%09red/ath:AT2G21610%09red/ath:AT4G33220%09red/ath:AT4G02280%09red/ath:AT5G19730%09red/ath:AT5G11720%09red/ath:AT1G66250%09red/ath:AT3…
Glucosinolate biosynthesis	ath00966	6	19	0.0153658	0.0590962	Gh_A02G1244|Gh_A10G1726|Gh_A02G0824|Gh_D10G1865|Gh_D03G0377|Gh_A02G1243	http://www.genome.jp/kegg-bin/show_pathway?ath00966/ath:AT1G10070%09red/ath:AT5G05260%09red/ath:AT1G74100%09red/ath:AT4G31500%09red
Tryptophan metabolism	ath00380	10	46	0.0172164	0.0654264	Gh_A05G3728|Gh_A02G1244|Gh_D05G0697|Gh_A10G1726|Gh_A05G3716|Gh_D09G1630|Gh_A02G1616|Gh_D10G1456|Gh_D03G0377|Gh_A02G1243	http://www.genome.jp/kegg-bin/show_pathway?ath00380/ath:AT4G24670%09red/ath:AT1G74100%09red/ath:AT4G36250%09red/ath:AT4G31500%09red/ath:AT1G04610%09red/ath:AT1G44170%09red
Phenylpropanoid biosynthesis	ath00940	24	157	0.0173099	0.0657036	Gh_D10G1166|Gh_D11G1980|Gh_D12G1559|Gh_D05G1755|Gh_A05G2401|Gh_A05G3997|Gh_D05G0154|Gh_A06G1690|Gh_A10G0141|Gh_A11G1874|Gh_D13G2431|Gh_D10G1982|Gh_A06G0526|Gh_D05G3934|Gh_A10G1311|Gh_D06G2062|Gh_D05G2666|Gh_A08G0345|Gh_D10G1174|Gh_D08G0441|Gh_A07G0012|Gh_D03G1381|Gh_D03G1382|Gh_D06G0580	http://www.genome.jp/kegg-bin/show_pathway?ath00940/ath:AT5G42180%09red/ath:AT5G48930%09red/ath:AT3G01190%09red/ath:AT4G37990%09red/ath:AT5G54160%09red/ath:AT1G61820%09red/ath:AT3G24503%09red/ath:AT3G21240%09red/ath:AT4G30170%09red/ath:AT1G05260%09red/ath:AT4G34230%09red/ath:AT2G41480%09red/ath:AT4G05160%09red/ath:AT4G11290%09red/ath:AT5G05340%09red
Linoleic acid metabolism	ath00591	4	9	0.0191729	0.0715013	Gh_D09G0704|Gh_A03G1114|Gh_D01G1509|Gh_D02G0358	http://www.genome.jp/kegg-bin/show_pathway?ath00591/ath:AT3G22400%09red/ath:AT1G67560%09red/ath:AT1G17420%09red
Glycolysis / Gluconeogenesis	ath00010	19	117	0.0193891	0.0720555	Gh_D05G0533|Gh_A05G3728|Gh_D11G2077|Gh_Sca078461G01|Gh_A01G1605|Gh_A11G0521|Gh_D13G0167|Gh_D05G0697|Gh_A05G3716|Gh_D12G2181|Gh_A12G0562|Gh_A02G1616|Gh_A05G0415|Gh_D01G1853|Gh_A07G0209|Gh_D07G0263|Gh_D08G1170|Gh_D02G0717|Gh_A06G0272	http://www.genome.jp/kegg-bin/show_pathway?ath00010/ath:AT2G24270%09red/ath:AT4G17260%09red/ath:AT4G36250%09red/ath:AT4G37870%09red/ath:AT1G77120%09red/ath:AT4G38970%09red/ath:AT1G64710%09red/ath:AT5G54960%09red/ath:AT1G22430%09red/ath:AT1G43670%09red/ath:AT1G44170%09red
beta-Alanine metabolism	ath00410	9	40	0.0195359	0.0725166	Gh_A05G3728|Gh_D05G0697|Gh_A02G1616|Gh_A12G1335|Gh_D07G2378|Gh_A05G3716|Gh_A08G1562|Gh_D08G1868|Gh_D12G2589	http://www.genome.jp/kegg-bin/show_pathway?ath00410/ath:AT2G02010%09red/ath:AT4G36250%09red/ath:AT4G12290%09red/ath:AT2G42490%09red/ath:AT4G29720%09red/ath:AT1G44170%09red
alpha-Linolenic acid metabolism	ath00592	8	36	0.0284572	0.0959381	Gh_A01G1605|Gh_A05G2224|Gh_A11G0521|Gh_D07G0067|Gh_A03G1114|Gh_D01G1853|Gh_D09G0704|Gh_D02G0931	http://www.genome.jp/kegg-bin/show_pathway?ath00592/ath:AT4G29010%09red/ath:AT1G67560%09red/ath:AT5G42650%09red/ath:AT1G17420%09red/ath:AT1G77120%09red
Photosynthesis	ath00195	13	77	0.037533	0.120316	Gh_A12G1027|Gh_A07G1013|Gh_D12G1385|Gh_A03G1705|Gh_Sca133868G01|Gh_A05G3730|Gh_D08G1213|Gh_Sca004987G01|Gh_D08G1211|Gh_A05G1564|Gh_A01G0249|Gh_D07G1090|Gh_D02G2126	http://www.genome.jp/kegg-bin/show_pathway?ath00195/ath:AT1G20340%09red/ath:AT1G79040%09red/ath:AT1G08380%09red/ath:ArthCp021%09red/ath:AT4G09650%09red/ath:AT1G60950%09red/ath:AT1G03600%09red/ath:AT1G44575%09red/ath:ArthCp018%09red
Brassinosteroid biosynthesis	ath00905	3	8	0.0586057	0.172784	Gh_A10G2109|Gh_A02G1611|Gh_D05G1281	http://www.genome.jp/kegg-bin/show_pathway?ath00905/ath:AT4G36380%09red/ath:AT3G13730%09red/ath:AT5G05690%09red
Taurine and hypotaurine metabolism	ath00430	4	14	0.0587151	0.172784	Gh_D12G2589|Gh_A05G3159|Gh_A11G2071|Gh_D11G2376	http://www.genome.jp/kegg-bin/show_pathway?ath00430/ath:AT5G39890%09red/ath:AT2G02010%09red/ath:AT5G15120%09red
Steroid biosynthesis	ath00100	7	35	0.0588741	0.172784	Gh_A05G1254|Gh_D04G2023|Gh_A02G1436|Gh_D06G1495|Gh_D12G1039|Gh_A04G1093|Gh_A13G1967	http://www.genome.jp/kegg-bin/show_pathway?ath00100/ath:AT1G07420%09red/ath:AT2G34500%09red/ath:AT4G12110%09red/ath:AT1G58440%09red/ath:AT5G24150%09red/ath:AT4G37760%09red
Glycerolipid metabolism	ath00561	9	53	0.0733805	0.208355	Gh_D08G1335|Gh_A05G3728|Gh_A08G1054|Gh_D05G0697|Gh_A05G3716|Gh_D04G1251|Gh_A02G1616|Gh_A01G0616|Gh_A04G0765	http://www.genome.jp/kegg-bin/show_pathway?ath00561/ath:AT2G38110%09red/ath:AT4G01950%09red/ath:AT4G30580%09red/ath:AT4G36250%09red/ath:AT1G44170%09red
Arginine and proline metabolism	ath00330	9	53	0.0733805	0.208355	Gh_D11G1706|Gh_A05G3728|Gh_D07G2378|Gh_A05G3716|Gh_A02G1616|Gh_D09G2245|Gh_D05G0697|Gh_D04G1204|Gh_A04G1396	http://www.genome.jp/kegg-bin/show_pathway?ath00330/ath:AT4G36250%09red/ath:AT4G29720%09red/ath:AT5G18900%09red/ath:AT5G38710%09red/ath:AT2G39800%09red/ath:AT1G44170%09red
Isoquinoline alkaloid biosynthesis	ath00950	5	23	0.0809854	0.226984	Gh_A12G1335|Gh_D08G1868|Gh_D13G0678|Gh_D07G0720|Gh_A08G1562	http://www.genome.jp/kegg-bin/show_pathway?ath00950/ath:AT4G12290%09red/ath:AT2G42490%09red/ath:AT5G53970%09red/ath:AT2G20340%09red
Galactose metabolism	ath00052	9	55	0.0860073	0.238928	Gh_D03G1020|Gh_A13G0935|Gh_D08G2171|Gh_D05G1051|Gh_D11G1131|Gh_A12G1993|Gh_D09G1856|Gh_A09G1747|Gh_A05G3413	http://www.genome.jp/kegg-bin/show_pathway?ath00052/ath:AT1G12240%09red/ath:AT1G62660%09red/ath:AT5G11720%09red/ath:AT2G47180%09red/ath:AT1G56600%09red/ath:AT4G23920%09red
Histidine metabolism	ath00340	4	18	0.107885	0.284019	Gh_A05G3728|Gh_A02G1616|Gh_A05G3716|Gh_D05G0697	http://www.genome.jp/kegg-bin/show_pathway?ath00340/ath:AT4G36250%09red/ath:AT1G44170%09red
Fatty acid metabolism	ath01212	10	67	0.110188	0.287148	Gh_A13G1750|Gh_A05G1069|Novel03829|Gh_A10G1284|Gh_D13G2098|Gh_Sca007938G01|Gh_D07G0067|Gh_D05G1218|Gh_A13G1850|Novel01982	http://www.genome.jp/kegg-bin/show_pathway?ath01212/ath:AT4G29010%09red/ath:AT2G43710%09red/ath:AT5G46290%09red/ath:AT1G08510%09red/ath:AT3G12120%09red/ath:AT1G67730%09red
Phenylalanine metabolism	ath00360	7	42	0.113751	0.292006	Gh_A05G3997|Gh_D13G0678|Gh_A12G1335|Gh_D08G1868|Gh_D05G3934|Gh_A08G1562|Gh_D13G2431	http://www.genome.jp/kegg-bin/show_pathway?ath00360/ath:AT4G12290%09red/ath:AT2G42490%09red/ath:AT3G21240%09red/ath:AT5G53970%09red/ath:AT4G05160%09red
Phagosome	ath04145	12	86	0.119525	0.305357	Gh_A11G2095|Gh_D09G1534|Gh_A13G1964|Gh_D02G0984|Gh_D07G2178|Gh_D06G0618|Gh_A02G0019|Gh_Sca005103G03|Gh_D09G0019|Gh_A02G0857|Gh_D13G2360|Gh_D13G1172	http://www.genome.jp/kegg-bin/show_pathway?ath04145/ath:AT3G08560%09red/ath:AT4G28950%09red/ath:AT5G23860%09red/ath:AT1G56340%09red/ath:AT5G19780%09red/ath:AT4G14960%09red/ath:AT1G50010%09red/ath:AT5G62700%09red/ath:AT4G35020%09red
Pentose and glucuronate interconversions	ath00040	11	81	0.148503	0.359412	Gh_A05G3728|Gh_A10G0667|Gh_D07G1240|Novel06560|Gh_D05G0697|Gh_A03G1717|Gh_A05G3716|Gh_D12G0580|Gh_A02G1616|Gh_A07G0152|Gh_D11G1400	http://www.genome.jp/kegg-bin/show_pathway?ath00040/ath:AT3G59850%09red/ath:AT3G07010%09red/ath:AT4G02320%09red/ath:AT4G36250%09red/ath:AT4G33220%09red/ath:AT5G17200%09red/ath:AT2G21610%09red/ath:AT5G19730%09red/ath:AT1G44170%09red
Glyoxylate and dicarboxylate metabolism	ath00630	10	74	0.166083	0.388334	Gh_A11G1510|Gh_D05G3591|Gh_D11G1672|Gh_A11G1509|Gh_D11G1671|Gh_D11G0345|Gh_A01G0278|Gh_A10G1132|Gh_D06G1573|Novel03750	http://www.genome.jp/kegg-bin/show_pathway?ath00630/ath:AT4G13930%09red/ath:AT2G05710%09red/ath:AT3G14420%09red/ath:AT5G38430%09red/ath:AT3G47520%09red/ath:AT4G35830%09red/ath:AT3G14130%09red
2-Oxocarboxylic acid metabolism	ath01210	10	74	0.166083	0.388334	Gh_D05G3591|Gh_A02G1244|Gh_A10G1726|Gh_A02G1243|Gh_A09G0578|Novel03750|Gh_D10G1865|Gh_D03G0377|Gh_A02G0824|Gh_D09G0576	http://www.genome.jp/kegg-bin/show_pathway?ath01210/ath:AT2G05710%09red/ath:AT5G05260%09red/ath:AT1G74100%09red/ath:AT4G31500%09red/ath:AT4G13430%09red/ath:AT1G10070%09red/ath:AT4G35830%09red
Inositol phosphate metabolism	ath00562	9	68	0.196378	0.432547	Gh_D10G0602|Gh_A06G0608|Gh_D11G2210|Gh_A02G1268|Gh_D06G0690|Gh_D05G3859|Gh_A05G1099|Gh_Sca009545G01|Gh_D03G0408	http://www.genome.jp/kegg-bin/show_pathway?ath00562/ath:AT1G14520%09red/ath:AT2G19800%09red/ath:AT4G26260%09red/ath:AT2G22240%09red
Fatty acid biosynthesis	ath00061	6	41	0.199392	0.438581	Gh_A13G1750|Gh_D13G2098|Gh_A05G1069|Gh_D05G1218|Gh_A10G1284|Novel01982	http://www.genome.jp/kegg-bin/show_pathway?ath00061/ath:AT5G46290%09red/ath:AT2G43710%09red/ath:AT1G08510%09red
Nicotinate and nicotinamide metabolism	ath00760	3	16	0.210754	0.452061	Gh_D09G0537|Gh_D06G0740|Novel07419	http://www.genome.jp/kegg-bin/show_pathway?ath00760/ath:AT1G72880%09red/ath:AT4G14930%09red
Nitrogen metabolism	ath00910	6	42	0.212925	0.4558	Gh_A03G1218|Gh_A07G2041|Gh_D08G1015|Gh_A05G2733|Gh_A09G1132|Gh_A05G0919	http://www.genome.jp/kegg-bin/show_pathway?ath00910/ath:AT1G08090%09red/ath:AT5G53460%09red/ath:AT5G14570%09red/ath:AT5G14740%09red/ath:AT1G70410%09red/ath:AT4G21000%09red
Sphingolipid metabolism	ath00600	4	26	0.241958	0.499547	Gh_D05G1573|Gh_A03G0870|Gh_A03G0869|Gh_D02G1253	http://www.genome.jp/kegg-bin/show_pathway?ath00600/ath:AT4G21540%09red/ath:AT1G14290%09red
Lysine degradation	ath00310	4	26	0.241958	0.499547	Gh_A05G3728|Gh_A02G1616|Gh_A05G3716|Gh_D05G0697	http://www.genome.jp/kegg-bin/show_pathway?ath00310/ath:AT4G36250%09red/ath:AT1G44170%09red
Carbon metabolism	ath01200	28	262	0.247254	0.508509	Gh_D01G2339|Gh_A07G0209|Gh_D11G1672|Gh_A10G2060|Gh_A01G0390|Gh_D11G2077|Gh_Sca078461G01|Gh_A11G1509|Gh_D11G0345|Gh_A12G0562|Gh_A05G0415|Gh_A01G0278|Gh_A10G1132|Novel03750|Gh_A11G1510|Gh_D10G0782|Gh_D07G0263|Gh_D06G1573|Gh_A06G0272|Gh_D05G0533|Gh_D05G3591|Gh_D05G1700|Gh_D03G1842|Gh_A03G1960|Gh_D11G1671|Gh_A07G2148|Gh_D02G0717|Gh_A10G0618	http://www.genome.jp/kegg-bin/show_pathway?ath01200/ath:AT3G14940%09red/ath:AT4G13930%09red/ath:AT2G05710%09red/ath:AT4G37870%09red/ath:AT2G24270%09red/ath:AT3G14420%09red/ath:AT5G38430%09red/ath:AT1G12900%09red/ath:AT3G55800%09red/ath:AT1G42970%09red/ath:AT3G47520%09red/ath:AT4G38970%09red/ath:AT1G32060%09red/ath:AT1G22430%09red/ath:AT4G35830%09red/ath:AT3G14130%09red/ath:AT1G43670%09red
C5-Branched dibasic acid metabolism	ath00660	2	10	0.267142	0.538666	Gh_A09G0578|Gh_D09G0576	http://www.genome.jp/kegg-bin/show_pathway?ath00660/ath:AT4G13430%09red
Pyruvate metabolism	ath00620	10	85	0.275107	0.551249	Gh_A05G3728|Gh_D11G2077|Gh_A02G1616|Gh_D05G0697|Gh_A05G3716|Gh_D11G0345|Gh_D12G2181|Gh_A04G0604|Gh_D01G2339|Gh_A01G0390	http://www.genome.jp/kegg-bin/show_pathway?ath00620/ath:AT3G14940%09red/ath:AT4G36250%09red/ath:AT4G17260%09red/ath:AT4G37870%09red/ath:AT3G47520%09red/ath:AT5G03370%09red/ath:AT1G44170%09red
Biosynthesis of unsaturated fatty acids	ath01040	4	29	0.299484	0.584195	Gh_Sca007938G01|Gh_A13G1850|Novel03829|Gh_A10G1284	http://www.genome.jp/kegg-bin/show_pathway?ath01040/ath:AT2G43710%09red/ath:AT3G12120%09red/ath:AT1G67730%09red
Valine, leucine and isoleucine degradation	ath00280	6	48	0.299592	0.584195	Gh_A05G3728|Gh_A03G2022|Gh_D05G0697|Gh_A05G3716|Gh_A02G0824|Gh_A02G1616	http://www.genome.jp/kegg-bin/show_pathway?ath00280/ath:AT1G10070%09red/ath:AT4G11820%09red/ath:AT4G36250%09red/ath:AT1G44170%09red
Pentose phosphate pathway	ath00030	7	58	0.303832	0.590982	Gh_D05G0533|Gh_Sca078461G01|Gh_A12G0562|Gh_A05G0415|Gh_A07G0209|Gh_D07G0263|Gh_D02G0717	http://www.genome.jp/kegg-bin/show_pathway?ath00030/ath:AT2G24270%09red/ath:AT1G43670%09red/ath:AT4G38970%09red
AGE-RAGE signaling pathway in diabetic complications	ath04933	3	20	0.303997	0.590982	Gh_A02G0857|Gh_D02G0984|Gh_D06G0618	http://www.genome.jp/kegg-bin/show_pathway?ath04933/ath:AT4G35020%09red/ath:AT4G28950%09red
Valine, leucine and isoleucine biosynthesis	ath00290	3	23	0.375166	0.693081	Gh_A09G0578|Gh_D09G0576|Gh_A02G0824	http://www.genome.jp/kegg-bin/show_pathway?ath00290/ath:AT1G10070%09red/ath:AT4G13430%09red
Tropane, piperidine and pyridine alkaloid biosynthesis	ath00960	4	36	0.436466	0.745562	Gh_A12G1335|Gh_D08G1868|Gh_D13G0678|Gh_A08G1562	http://www.genome.jp/kegg-bin/show_pathway?ath00960/ath:AT4G12290%09red/ath:AT2G42490%09red/ath:AT5G53970%09red
Terpenoid backbone biosynthesis	ath00900	6	58	0.452752	0.750758	Gh_A04G1424|Gh_A03G2022|Gh_D11G0008|Gh_D03G0876|Gh_D01G0642|Gh_D09G0659	http://www.genome.jp/kegg-bin/show_pathway?ath00900/ath:AT5G62790%09red/ath:AT1G78510%09red/ath:AT1G74470%09red/ath:AT4G38460%09red/ath:AT4G11820%09red/ath:AT1G76490%09red
Lysine biosynthesis	ath00300	2	16	0.453784	0.750758	Gh_A11G2301|Gh_D11G2612	http://www.genome.jp/kegg-bin/show_pathway?ath00300/ath:AT5G11880%09red
Indole alkaloid biosynthesis	ath00901	1	6	0.459005	0.750758	Gh_A07G0508	http://www.genome.jp/kegg-bin/show_pathway?ath00901/ath:AT1G74020%09red
Porphyrin and chlorophyll metabolism	ath00860	5	48	0.462729	0.754917	Gh_A09G1143|Gh_D05G2235|Gh_A05G3718|Gh_D03G0876|Gh_A13G1234	http://www.genome.jp/kegg-bin/show_pathway?ath00860/ath:AT5G13630%09red/ath:AT1G44446%09red/ath:AT5G54190%09red/ath:AT1G74470%09red
Butanoate metabolism	ath00650	2	17	0.482376	0.780199	Gh_A03G2022|Gh_D12G2589	http://www.genome.jp/kegg-bin/show_pathway?ath00650/ath:AT2G02010%09red/ath:AT4G11820%09red
Monoterpenoid biosynthesis	ath00902	1	7	0.504467	0.798552	Gh_D10G0177	http://www.genome.jp/kegg-bin/show_pathway?ath00902/ath:AT1G61680%09red
Other glycan degradation	ath00511	2	18	0.510021	0.799475	Gh_A03G0487|Gh_A10G2145	http://www.genome.jp/kegg-bin/show_pathway?ath00511/ath:AT5G05460%09red/ath:AT5G13980%09red
Glycosphingolipid biosynthesis - globo series	ath00603	1	9	0.584255	0.853418	Gh_A06G1107	http://www.genome.jp/kegg-bin/show_pathway?ath00603/ath:AT1G61050%09red
Biotin metabolism	ath00780	1	14	0.731965	0.950187	Novel01982	http://www.genome.jp/kegg-bin/show_pathway?ath00780/ath:AT5G46290%09red
Glutathione metabolism	ath00480	7	93	0.745157	0.962231	Gh_D11G0667|Gh_A04G0412|Gh_D13G1616|Gh_D02G0329|Gh_D07G2060|Gh_A02G0278|Gh_A09G1509	http://www.genome.jp/kegg-bin/show_pathway?ath00480/ath:AT1G53680%09red/ath:AT2G29420%09red/ath:AT3G09270%09red/ath:AT3G23580%09red/ath:AT1G17180%09red/ath:AT1G10360%09red
Base excision repair	ath03410	3	43	0.754346	0.967643	Gh_A13G0147|Gh_D13G0168|Gh_D05G0554	http://www.genome.jp/kegg-bin/show_pathway?ath03410/ath:AT3G51880%09red/ath:AT5G57970%09red
Phenylalanine, tyrosine and tryptophan biosynthesis	ath00400	4	57	0.76473	0.976849	Gh_D13G0678|Novel03474|Gh_A11G1083|Gh_A09G0983	http://www.genome.jp/kegg-bin/show_pathway?ath00400/ath:AT3G06350%09red/ath:AT5G53970%09red/ath:AT3G07630%09red
Glycine, serine and threonine metabolism	ath00260	5	72	0.785396	0.988239	Gh_A12G1335|Gh_D08G1868|Gh_A08G1562|Gh_D13G1799|Gh_A10G1132	http://www.genome.jp/kegg-bin/show_pathway?ath00260/ath:AT4G12290%09red/ath:AT2G42490%09red/ath:AT4G13930%09red/ath:AT1G08630%09red
Cysteine and methionine metabolism	ath00270	8	112	0.799413	0.994908	Gh_D13G0678|Gh_A08G0989|Gh_D11G0345|Gh_D12G2181|Gh_A02G0824|Gh_A07G0773|Gh_D08G1262|Gh_D07G0119	http://www.genome.jp/kegg-bin/show_pathway?ath00270/ath:AT5G53970%09red/ath:AT4G17260%09red/ath:AT1G10070%09red/ath:AT3G47520%09red/ath:AT4G11280%09red/ath:AT1G05010%09red/ath:AT2G05830%09red
KEGG pathways of DEGs in MC treatment (96 h)vscontrol (0 h)
Biosynthesis of secondary metabolites	ath01110	213	1076	8.09745e-13	1.80739e-11	Gh_A01G2034|Gh_D13G1533|Gh_D08G1868|Gh_D07G0331|Gh_A13G1960|Gh_A13G1967|Gh_A13G2224|Gh_D05G1755|Gh_D01G1810|Novel07373|Gh_A09G0983|Gh_D08G1335|Gh_A06G1753|Gh_D01G1755|Gh_D07G1636|Gh_D06G2062|Gh_D06G1502|Gh_A06G1690|Gh_A10G2109|Gh_D01G0045|Gh_A02G0824|Gh_D05G3228|Gh_A10G0141|Gh_A01G0278|Novel01042|Gh_A05G1579|Novel07419|Gh_D06G0296|Gh_A05G3069|Gh_A13G1234|Gh_A05G0783|Gh_A11G1083|Gh_A11G2716|Gh_D05…	http://www.genome.jp/kegg-bin/show_pathway?ath01110/ath:AT5G23960%09red/ath:AT3G16785%09red/ath:AT1G74100%09red/ath:AT1G10070%09red/ath:AT1G19640%09red/ath:AT5G36890%09red/ath:AT4G39330%09red/ath:AT3G30180%09red/ath:AT5G06720%09red/ath:AT4G38460%09red/ath:AT5G42870%09red/ath:AT5G05690%09red/ath:AT1G06820%09red/ath:AT3G48360%09red/ath:AT3G06350%09red/ath:AT1G50110%09red/ath:AT1G76490%09red/ath:AT1…
Fatty acid elongation	ath00062	21	35	5.79248e-08	7.6111e-07	Gh_A03G1286|Gh_D09G0549|Gh_A09G1935|Gh_D06G0855|Gh_A01G0045|Gh_A13G1665|Gh_A06G1558|Gh_D02G0422|Gh_D05G3896|Gh_D04G0574|Gh_D01G0045|Gh_A01G1563|Gh_D06G2376|Gh_A10G1904|Gh_D08G1373|Gh_A09G0551|Gh_A05G0840|Gh_D10G2187|Gh_D01G1810|Gh_A05G3069|Gh_D09G2145	http://www.genome.jp/kegg-bin/show_pathway?ath00062/ath:AT2G26250%09red/ath:AT2G16280%09red/ath:AT1G68530%09red/ath:AT1G01120%09red/ath:AT2G28630%09red/ath:AT2G26640%09red/ath:AT4G14440%09red/ath:AT1G04220%09red/ath:AT5G04530%09red
Photosynthesis - antenna proteins	ath00196	16	22	3.38984e-07	4.00116e-06	Gh_A11G1357|Gh_A11G2259|Gh_A05G1261|Gh_D12G1757|Gh_A07G0594|Gh_A12G1617|Gh_A10G2108|Gh_D11G1504|Gh_A07G1725|Gh_A04G0218|Gh_A10G0361|Gh_A13G1282|Gh_D06G2350|Gh_Sca123119G01|Gh_D05G3484|Gh_D10G0369	http://www.genome.jp/kegg-bin/show_pathway?ath00196/ath:AT5G54270%09red/ath:AT3G47470%09red/ath:AT1G29930%09red/ath:AT2G34430%09red/ath:AT2G40100%09red/ath:AT1G61520%09red/ath:AT2G05070%09red
Circadian rhythm - plant	ath04712	19	36	1.07531e-06	1.20781e-05	Gh_A05G1102|Gh_A12G1407|Gh_D05G2292|Gh_D11G1068|Gh_A03G0794|Gh_A11G0142|Gh_A11G0920|Gh_A11G0926|Gh_D12G1525|Gh_A12G1061|Gh_A12G1062|Gh_D12G1185|Gh_D12G1184|Gh_A09G2385|Gh_D08G2461|Gh_D04G1904|Gh_A05G2049|Gh_A05G2048|Gh_D11G3525	http://www.genome.jp/kegg-bin/show_pathway?ath04712/ath:AT5G24470%09red/ath:AT2G25930%09red/ath:AT5G11260%09red/ath:AT5G23730%09red/ath:AT2G46790%09red/ath:AT5G62430%09red/ath:AT1G68050%09red/ath:AT5G13930%09red/ath:AT1G01060%09red
Plant hormone signal transduction	ath04075	61	271	4.5966e-06	4.68789e-05	Gh_D10G0531|Gh_A05G0135|Gh_A11G2575|Gh_A13G2199|Gh_A06G0382|Gh_A03G1783|Gh_A06G1664|Gh_D02G2214|Gh_A02G0849|Gh_A12G1083|Novel01737|Gh_D06G0412|Gh_D05G0568|Gh_A02G0358|Gh_D09G1305|Gh_D03G0231|Gh_Sca005214G02|Gh_D10G1512|Gh_A05G3314|Gh_D08G0763|Gh_D08G1765|Gh_D13G0962|Gh_D09G1381|Gh_A07G0307|Gh_A08G2199|Gh_A08G2112|Gh_A01G0547|Gh_A01G0546|Gh_D02G0587|Gh_A09G0364|Gh_D02G0701|Gh_A13G0029|Gh_D02G1794|…	http://www.genome.jp/kegg-bin/show_pathway?ath04075/ath:AT1G72450%09red/ath:AT2G14960%09red/ath:AT1G03430%09red/ath:AT2G37030%09red/ath:AT5G54510%09red/ath:AT3G23150%09red/ath:AT3G62100%09red/ath:AT5G27320%09red/ath:AT4G28640%09red/ath:AT1G66350%09red/ath:AT1G75580%09red/ath:AT1G14920%09red/ath:AT4G33950%09red/ath:AT3G09870%09red/ath:AT4G32280%09red/ath:AT3G16500%09red/ath:AT5G53590%09red/ath:AT3…
Diterpenoid biosynthesis	ath00904	14	22	5.69466e-06	5.64923e-05	Gh_Sca030829G01|Gh_D01G0300|Gh_A06G1386|Gh_A01G2049|Novel07373|Gh_D06G1502|Gh_D11G1281|Gh_A13G1308|Gh_D07G1284|Gh_Sca004917G01|Gh_A09G2349|Gh_D10G0389|Gh_D13G1609|Gh_A11G1131	http://www.genome.jp/kegg-bin/show_pathway?ath00904/ath:AT1G30040%09red/ath:AT1G05160%09red/ath:AT1G78440%09red/ath:AT2G32440%09red/ath:AT1G02400%09red/ath:AT4G02780%09red
Metabolic pathways	ath01100	280	1910	3.96263e-05	0.000329305	Gh_A09G2323|Gh_D06G1495|Gh_D13G1533|Gh_D11G2025|Gh_D08G1868|Gh_D07G0331|Novel06560|Gh_A02G1268|Gh_A13G1960|Gh_A13G1967|Gh_A13G2224|Gh_D09G1630|Gh_D12G2500|Gh_D05G1755|Gh_D08G0594|Novel07373|Gh_D05G3484|Gh_D08G1335|Gh_D06G1343|Gh_D06G1180|Gh_D01G1755|Gh_D07G1636|Gh_A05G1850|Gh_A06G1690|Gh_A10G2108|Gh_A01G1192|Gh_A02G0824|Gh_D05G3228|Gh_A10G0141|Gh_A01G0278|Gh_A05G2048|Gh_A01G2158|Novel01042|Gh_A05…	http://www.genome.jp/kegg-bin/show_pathway?ath01100/ath:AT5G23960%09red/ath:AT3G16785%09red/ath:AT5G40760%09red/ath:AT1G04610%09red/ath:AT4G10040%09red/ath:AT5G36890%09red/ath:AT4G39330%09red/ath:AT3G30180%09red/ath:AT5G06720%09red/ath:AT5G42870%09red/ath:AT1G35910%09red/ath:AT4G00110%09red/ath:AT1G06820%09red/ath:AT5G25880%09red/ath:AT3G48360%09red/ath:AT3G06350%09red/ath:AT1G50110%09red/ath:AT5…
Cutin, suberine and wax biosynthesis	ath00073	14	28	4.38864e-05	0.000361259	Gh_D08G1463|Gh_D05G1294|Gh_A05G3652|Gh_A06G1389|Gh_A05G1124|Gh_D11G0944|Gh_D10G0552|Gh_A08G1178|Gh_A10G2254|Gh_D09G0921|Gh_A12G1399|Gh_A08G0044|Gh_A09G0574|Gh_A09G0542	http://www.genome.jp/kegg-bin/show_pathway?ath00073/ath:AT4G33790%09red/ath:AT1G02205%09red/ath:AT1G72970%09red/ath:AT2G33380%09red/ath:AT1G70670%09red/ath:AT5G22500%09red/ath:AT2G45970%09red
Flavonoid biosynthesis	ath00941	12	21	5.80869e-05	0.000468191	Gh_D05G2292|Gh_A06G1690|Gh_D10G1174|Gh_D04G1956|Gh_A10G1311|Gh_D10G1166|Gh_A05G3400|Gh_D05G2212|Gh_D06G2062|Gh_A05G3743|Gh_A05G2048|Gh_A05G2049	http://www.genome.jp/kegg-bin/show_pathway?ath00941/ath:AT5G08640%09red/ath:AT5G48930%09red/ath:AT5G13930%09red
Phenylpropanoid biosynthesis	ath00940	37	157	0.000146153	0.00108973	Gh_D10G1166|Gh_D07G0331|Gh_D03G0059|Gh_D13G0298|Gh_D04G1593|Gh_A02G0927|Gh_D04G0130|Gh_D05G1755|Gh_D05G0774|Gh_A05G2401|Gh_D10G1825|Gh_A06G1690|Gh_A09G1202|Gh_A10G0141|Gh_D02G1110|Gh_A05G1579|Gh_D13G1505|Gh_A12G2227|Gh_D13G2431|Novel03426|Gh_D10G1982|Gh_D04G1101|Gh_A06G0526|Gh_D05G3934|Gh_A10G1311|Gh_A03G0199|Gh_D06G0758|Gh_D07G0019|Gh_D06G2062|Gh_A07G0275|Gh_D05G2666|Gh_D12G2504|Gh_A08G0345|Gh_D…	http://www.genome.jp/kegg-bin/show_pathway?ath00940/ath:AT5G54160%09red/ath:AT5G48930%09red/ath:AT5G06720%09red/ath:AT3G21240%09red/ath:AT4G39330%09red/ath:AT2G37130%09red/ath:AT4G05160%09red/ath:AT5G54570%09red/ath:AT5G24070%09red/ath:AT3G53260%09red/ath:AT3G24503%09red/ath:AT5G36890%09red/ath:AT2G24800%09red/ath:AT5G42180%09red/ath:AT1G61820%09red/ath:AT4G36220%09red/ath:AT5G04885%09red/ath:AT4…
Carbon fixation in photosynthetic organisms	ath00710	21	69	0.000238427	0.00169776	Gh_A12G0562|Gh_D04G1683|Gh_A10G0948|Gh_D10G0782|Gh_A05G1529|Gh_D03G1842|Gh_D11G0345|Gh_A03G1960|Gh_D11G1671|Gh_A05G0358|Gh_D11G2077|Gh_A09G1819|Gh_D05G1700|Gh_D10G0811|Gh_D01G2339|Gh_D03G1402|Gh_A11G1509|Gh_A10G0618|Gh_A01G0390|Gh_D09G1940|Gh_A04G1076	http://www.genome.jp/kegg-bin/show_pathway?ath00710/ath:AT3G14940%09red/ath:AT4G37870%09red/ath:AT5G43330%09red/ath:AT5G38410%09red/ath:AT4G15530%09red/ath:AT1G12900%09red/ath:AT5G25880%09red/ath:AT3G01850%09red/ath:AT1G04410%09red/ath:AT1G42970%09red/ath:AT3G47520%09red/ath:AT5G38430%09red/ath:AT1G32060%09red/ath:AT4G38970%09red/ath:AT1G43670%09red
Thiamine metabolism	ath00730	8	11	0.000317681	0.00219477	Novel07640|Gh_A03G0420|Gh_D01G0592|Gh_D06G1593|Gh_A01G0581|Gh_A05G1432|Gh_A06G1269|Gh_D03G1125	http://www.genome.jp/kegg-bin/show_pathway?ath00730/ath:AT5G54770%09red/ath:AT2G29630%09red
Stilbenoid, diarylheptanoid and gingerol biosynthesis	ath00945	16	46	0.000384783	0.00260025	Novel06436|Gh_D12G0871|Gh_A12G0685|Gh_A05G2226|Gh_D10G1174|Gh_A12G1695|Gh_A12G2559|Gh_A06G1690|Gh_A10G1311|Gh_D02G1300|Gh_D12G1857|Gh_D10G1166|Gh_D10G2495|Gh_D05G3228|Gh_D06G2062|Gh_D05G3234	http://www.genome.jp/kegg-bin/show_pathway?ath00945/ath:AT5G04660%09red/ath:AT1G13710%09red/ath:AT3G48360%09red/ath:AT3G26300%09red/ath:AT5G48930%09red/ath:AT4G37370%09red/ath:AT4G31940%09red
Limonene and pinene degradation	ath00903	14	44	0.00175976	0.00999834	Novel06436|Gh_D02G1300|Gh_A12G0685|Gh_A05G2226|Gh_D12G0871|Gh_A12G1695|Gh_D05G0697|Gh_A05G3716|Gh_D12G1857|Gh_A02G1616|Gh_D10G2495|Gh_D05G3228|Gh_A12G2559|Gh_D05G3234	http://www.genome.jp/kegg-bin/show_pathway?ath00903/ath:AT5G04660%09red/ath:AT4G36250%09red/ath:AT1G13710%09red/ath:AT3G48360%09red/ath:AT3G26300%09red/ath:AT4G37370%09red/ath:AT1G44170%09red/ath:AT4G31940%09red
Starch and sucrose metabolism	ath00500	39	202	0.00268767	0.0144198	Gh_D07G1240|Gh_D06G0865|Novel02803|Gh_D07G1467|Gh_D06G0902|Gh_A13G1960|Gh_D09G1856|Gh_D05G0774|Gh_A10G0667|Gh_A11G0727|Gh_D06G1180|Gh_D01G1030|Gh_A11G1031|Gh_D07G1636|Gh_D11G0183|Gh_A07G0665|Gh_A10G0141|Gh_D13G1505|Gh_A13G0909|Novel03426|Gh_A06G0716|Gh_A12G1994|Gh_A06G0756|Gh_A12G1993|Gh_A05G1959|Gh_D03G1020|Gh_D07G0744|Gh_A09G1747|Gh_A06G0010|Gh_D03G1025|Gh_D01G0577|Gh_D12G2112|Novel06560|Gh_A03…	http://www.genome.jp/kegg-bin/show_pathway?ath00500/ath:AT5G54690%09red/ath:AT4G02320%09red/ath:AT2G40840%09red/ath:AT3G47400%09red/ath:AT3G59850%09red/ath:AT4G25000%09red/ath:AT5G03650%09red/ath:AT5G54570%09red/ath:AT1G35910%09red/ath:AT1G76130%09red/ath:AT4G00110%09red/ath:AT3G43190%09red/ath:AT4G33220%09red/ath:AT3G05620%09red/ath:AT5G36890%09red/ath:AT1G61820%09red/ath:AT1G73370%09red/ath:AT5…
Pentose and glucuronate interconversions	ath00040	20	81	0.00286316	0.0152439	Gh_D12G2500|Gh_A10G0667|Gh_A11G0727|Gh_D07G1240|Gh_A12G1352|Gh_A11G1031|Gh_D12G1856|Novel06560|Gh_D06G0865|Gh_A03G1717|Gh_A05G3716|Gh_A13G0909|Gh_A02G1616|Gh_A12G2658|Novel02347|Gh_D05G0697|Gh_D10G0811|Gh_D12G1477|Gh_A06G0756|Gh_D03G1025	http://www.genome.jp/kegg-bin/show_pathway?ath00040/ath:AT1G67750%09red/ath:AT2G21610%09red/ath:AT4G02320%09red/ath:AT4G36250%09red/ath:AT5G51970%09red/ath:AT4G33220%09red/ath:AT5G17200%09red/ath:AT3G05620%09red/ath:AT2G45220%09red/ath:AT3G47400%09red/ath:AT3G01640%09red/ath:AT3G01850%09red/ath:AT3G59850%09red/ath:AT1G44170%09red
Glucosinolate biosynthesis	ath00966	8	19	0.00443028	0.0219747	Gh_D01G2073|Gh_A02G1244|Gh_A02G1243|Gh_D03G0383|Gh_A04G0108|Gh_D10G1865|Gh_D03G0377|Gh_A02G0824	http://www.genome.jp/kegg-bin/show_pathway?ath00966/ath:AT5G05260%09red/ath:AT1G18590%09red/ath:AT1G74100%09red/ath:AT1G10070%09red
Carotenoid biosynthesis	ath00906	10	29	0.00486484	0.0236914	Gh_D09G1728|Gh_D07G0222|Gh_D01G1984|Gh_A09G1634|Gh_A01G2141|Gh_A01G1122|Gh_D01G1983|Gh_A01G1736|Gh_A05G1745|Gh_A13G0351	http://www.genome.jp/kegg-bin/show_pathway?ath00906/ath:AT3G19270%09red/ath:AT4G32810%09red/ath:AT1G06820%09red/ath:AT4G25700%09red/ath:AT1G52340%09red
Linoleic acid metabolism	ath00591	5	9	0.0101262	0.0442403	Gh_D09G0704|Gh_D08G2224|Gh_D07G1987|Gh_A07G1783|Gh_D02G0358	http://www.genome.jp/kegg-bin/show_pathway?ath00591/ath:AT3G22400%09red/ath:AT1G55020%09red/ath:AT1G17420%09red
Ascorbate and aldarate metabolism	ath00053	11	41	0.0146368	0.0606728	Gh_D10G0602|Gh_A06G0608|Gh_D05G0697|Gh_A05G3716|Gh_A02G1648|Gh_A02G1616|Gh_D05G3859|Novel02347|Gh_Sca009545G01|Gh_A05G1099|Gh_A10G0562	http://www.genome.jp/kegg-bin/show_pathway?ath00053/ath:AT2G19800%09red/ath:AT4G36250%09red/ath:AT4G35000%09red/ath:AT3G01640%09red/ath:AT1G14520%09red/ath:AT1G44170%09red
Brassinosteroid biosynthesis	ath00905	4	8	0.0275989	0.103	Gh_D10G2490|Gh_A08G2123|Gh_A10G2109|Gh_D07G0783	http://www.genome.jp/kegg-bin/show_pathway?ath00905/ath:AT3G30180%09red/ath:AT2G26710%09red/ath:AT5G05690%09red
Sesquiterpenoid and triterpenoid biosynthesis	ath00909	7	23	0.028751	0.106614	Gh_A05G1850|Gh_A11G2271|Novel07007|Gh_D06G1974|Gh_A04G1296|Novel07526|Gh_D05G3506	http://www.genome.jp/kegg-bin/show_pathway?ath00909/ath:AT1G78955%09red/ath:AT1G58440%09red/ath:AT5G23960%09red
Glycerolipid metabolism	ath00561	12	53	0.0306591	0.112423	Gh_D08G1335|Gh_D10G1343|Gh_A04G0761|Gh_A08G1054|Gh_D05G0697|Gh_A05G3716|Gh_D04G1251|Gh_A02G1616|Gh_A13G0549|Gh_A04G0765|Gh_D08G0166|Novel00335	http://www.genome.jp/kegg-bin/show_pathway?ath00561/ath:AT5G01220%09red/ath:AT4G36250%09red/ath:AT3G57650%09red/ath:AT2G38110%09red/ath:AT4G01950%09red/ath:AT5G42870%09red/ath:AT5G08370%09red/ath:AT1G44170%09red
Plant-pathogen interaction	ath04626	28	167	0.0414271	0.141977	Gh_D04G0200|Gh_A11G0833|Gh_D05G2973|Gh_D12G1932|Gh_D07G2090|Gh_D08G1373|Gh_A13G0348|Gh_D06G2206|Gh_D12G2552|Gh_A04G0011|Gh_D12G2436|Gh_D04G0446|Gh_D07G2423|Gh_D02G0401|Gh_D06G0855|Gh_D02G0422|Gh_D09G0106|Gh_A13G1492|Gh_A09G1924|Gh_A05G3196|Gh_A09G0371|Gh_A06G0013|Gh_A13G1665|Gh_D05G2284|Gh_A02G0335|Gh_D13G1822|Gh_A04G0959|Gh_D12G2586	http://www.genome.jp/kegg-bin/show_pathway?ath04626/ath:AT2G15680%09red/ath:AT3G28910%09red/ath:AT5G15410%09red/ath:AT5G52640%09red/ath:AT1G24620%09red/ath:AT4G14640%09red/ath:AT4G04720%09red/ath:AT1G01120%09red/ath:AT5G13160%09red/ath:AT1G18210%09red/ath:AT5G51060%09red/ath:AT3G22930%09red/ath:AT1G12220%09red/ath:AT4G26470%09red/ath:AT4G33430%09red/ath:AT1G50700%09red/ath:AT3G43810%09red/ath:AT4…
Glutathione metabolism	ath00480	17	93	0.0550423	0.179193	Gh_D11G0667|Gh_D09G1521|Gh_D12G2260|Gh_A04G0412|Gh_A08G2376|Gh_A07G2106|Gh_A10G0640|Gh_A04G0409|Gh_A02G1648|Gh_D02G0329|Gh_D03G1156|Gh_A05G2978|Gh_D03G0424|Gh_A09G1509|Gh_Sca156369G01|Gh_A12G0077|Novel03866	http://www.genome.jp/kegg-bin/show_pathway?ath00480/ath:AT4G11600%09red/ath:AT4G35000%09red/ath:AT1G17180%09red/ath:AT4G39640%09red/ath:AT1G53680%09red/ath:AT2G29420%09red/ath:AT1G02930%09red/ath:AT3G27060%09red/ath:AT3G09270%09red/ath:AT5G40760%09red/ath:AT2G30860%09red/ath:AT1G63770%09red/ath:AT1G10360%09red
Tryptophan metabolism	ath00380	10	46	0.0559007	0.179193	Gh_D03G0383|Gh_A02G1244|Gh_D05G0697|Gh_A05G3716|Gh_D09G1630|Gh_A02G1616|Gh_A04G0108|Gh_D10G1456|Gh_D03G0377|Gh_A02G1243	http://www.genome.jp/kegg-bin/show_pathway?ath00380/ath:AT4G36250%09red/ath:AT4G24670%09red/ath:AT1G74100%09red/ath:AT1G04610%09red/ath:AT1G44170%09red
Lysine degradation	ath00310	6	26	0.102484	0.288014	Gh_D06G1118|Gh_D05G0697|Gh_A05G3716|Gh_A02G1616|Gh_A12G1944|Gh_D12G2124	http://www.genome.jp/kegg-bin/show_pathway?ath00310/ath:AT2G24580%09red/ath:AT2G35160%09red/ath:AT4G36250%09red/ath:AT1G44170%09red
beta-Alanine metabolism	ath00410	8	40	0.112357	0.310499	Gh_D12G2589|Gh_A08G1562|Gh_D08G1868|Gh_A05G3716|Gh_D08G0594|Gh_A02G1616|Gh_A01G1192|Gh_D05G0697	http://www.genome.jp/kegg-bin/show_pathway?ath00410/ath:AT4G12290%09red/ath:AT5G13700%09red/ath:AT2G02010%09red/ath:AT4G36250%09red/ath:AT1G44170%09red
Tyrosine metabolism	ath00350	8	40	0.112357	0.310499	Gh_A12G0927|Gh_A11G0521|Gh_D07G0720|Gh_D08G1868|Gh_A01G2034|Gh_A08G1562|Gh_D08G1170|Gh_D06G0296	http://www.genome.jp/kegg-bin/show_pathway?ath00350/ath:AT4G12290%09red/ath:AT2G20340%09red/ath:AT1G77120%09red/ath:AT1G64710%09red/ath:AT2G02390%09red/ath:AT1G22430%09red
Inositol phosphate metabolism	ath00562	12	68	0.113392	0.312854	Gh_D10G0602|Gh_A06G0608|Gh_D03G1061|Novel00550|Gh_D09G1111|Gh_A02G1268|Gh_D05G3859|Gh_Sca009545G01|Gh_D11G2210|Gh_A05G1099|Gh_A10G0562|Gh_D03G0408	http://www.genome.jp/kegg-bin/show_pathway?ath00562/ath:AT2G19800%09red/ath:AT5G61760%09red/ath:AT1G71010%09red/ath:AT2G22240%09red/ath:AT1G14520%09red/ath:AT1G34260%09red
Galactose metabolism	ath00052	10	55	0.123754	0.327938	Gh_D03G1020|Gh_A13G0935|Gh_D08G2171|Gh_D06G0902|Gh_A13G0549|Gh_D11G1131|Gh_A12G1993|Gh_D09G1856|Novel01042|Gh_A09G1747	http://www.genome.jp/kegg-bin/show_pathway?ath00052/ath:AT1G12240%09red/ath:AT1G62660%09red/ath:AT2G47180%09red/ath:AT1G56600%09red/ath:AT3G13790%09red/ath:AT5G15140%09red/ath:AT5G08370%09red
Nitrogen metabolism	ath00910	8	42	0.133994	0.35186	Gh_A03G1218|Gh_D04G0953|Gh_D08G1015|Gh_D12G1944|Gh_D12G2606|Gh_D05G1003|Gh_A09G1132|Gh_A05G0919	http://www.genome.jp/kegg-bin/show_pathway?ath00910/ath:AT1G08090%09red/ath:AT5G07440%09red/ath:AT1G70410%09red/ath:AT5G53460%09red/ath:AT5G14740%09red/ath:AT3G52720%09red/ath:AT4G21000%09red
Glycerophospholipid metabolism	ath00564	14	86	0.140515	0.362272	Gh_D08G1335|Gh_A06G1753|Gh_A12G1131|Gh_D07G0279|Gh_A08G1054|Gh_D02G1225|Gh_D10G1343|Gh_D04G1251|Novel06946|Gh_Sca018262G01|Gh_D09G1140|Gh_A04G0765|Gh_D08G0166|Novel00335	http://www.genome.jp/kegg-bin/show_pathway?ath00564/ath:AT1G13560%09red/ath:AT3G16785%09red/ath:AT1G52570%09red/ath:AT3G57650%09red/ath:AT2G38110%09red/ath:AT3G18000%09red/ath:AT1G74320%09red/ath:AT2G41540%09red/ath:AT4G01950%09red/ath:AT5G42870%09red/ath:AT4G22340%09red
alpha-Linolenic acid metabolism	ath00592	7	36	0.144956	0.3695	Gh_A11G0521|Novel01092|Gh_D07G0067|Gh_D09G0704|Novel04400|Gh_D06G0037|Gh_D02G0931	http://www.genome.jp/kegg-bin/show_pathway?ath00592/ath:AT4G29010%09red/ath:AT5G42650%09red/ath:AT1G17420%09red/ath:AT1G77120%09red/ath:AT1G19640%09red/ath:AT1G76690%09red
Pentose phosphate pathway	ath00030	10	58	0.153413	0.384473	Gh_D05G0533|Gh_D04G1683|Gh_Sca078461G01|Gh_D07G0263|Gh_A12G0562|Gh_A05G0415|Gh_A07G0209|Gh_A05G2978|Gh_D10G0811|Gh_A04G1076	http://www.genome.jp/kegg-bin/show_pathway?ath00030/ath:AT2G24270%09red/ath:AT4G38970%09red/ath:AT1G43670%09red/ath:AT5G40760%09red/ath:AT3G01850%09red
Pyruvate metabolism	ath00620	13	85	0.199882	0.459703	Gh_D11G2077|Gh_A10G0948|Gh_D11G0345|Gh_A05G3716|Gh_A05G0358|Gh_A09G1819|Gh_A02G1616|Gh_A05G3504|Gh_A13G2224|Gh_D01G2339|Gh_D05G0697|Gh_A01G0390|Gh_D09G1940	http://www.genome.jp/kegg-bin/show_pathway?ath00620/ath:AT3G14940%09red/ath:AT4G36250%09red/ath:AT5G43330%09red/ath:AT4G15530%09red/ath:AT5G25880%09red/ath:AT1G04410%09red/ath:AT4G37870%09red/ath:AT3G47520%09red/ath:AT2G38040%09red/ath:AT3G10850%09red/ath:AT1G44170%09red
Glycolysis / Gluconeogenesis	ath00010	17	117	0.208173	0.475317	Gh_D05G0533|Gh_D04G1683|Gh_Sca078461G01|Gh_A11G0521|Gh_D13G0167|Gh_D05G0697|Gh_A05G3716|Gh_D11G2077|Gh_A12G0562|Gh_A02G1616|Gh_A05G0415|Gh_A07G0209|Gh_D07G0263|Gh_D08G1170|Novel01042|Gh_D06G0296|Gh_A04G1076	http://www.genome.jp/kegg-bin/show_pathway?ath00010/ath:AT2G24270%09red/ath:AT4G36250%09red/ath:AT4G37870%09red/ath:AT1G77120%09red/ath:AT4G38970%09red/ath:AT1G64710%09red/ath:AT5G15140%09red/ath:AT5G54960%09red/ath:AT1G22430%09red/ath:AT1G43670%09red/ath:AT1G44170%09red
Porphyrin and chlorophyll metabolism	ath00860	8	48	0.209963	0.478042	Gh_A05G3766|Gh_D13G1533|Gh_A05G3718|Gh_Sca054974G01|Gh_D03G0876|Gh_D05G2235|Gh_A09G1143|Gh_A13G1234	http://www.genome.jp/kegg-bin/show_pathway?ath00860/ath:AT1G44446%09red/ath:AT1G58290%09red/ath:AT5G54190%09red/ath:AT1G74470%09red/ath:AT5G13630%09red/ath:AT5G45930%09red
Phagosome	ath04145	13	86	0.210053	0.478042	Gh_A11G2095|Novel00550|Gh_D11G0663|Gh_D09G1111|Gh_D11G0422|Gh_D02G0984|Gh_D03G1145|Gh_D03G1452|Gh_A13G0924|Gh_A02G0857|Gh_A06G0551|Gh_D13G1172|Gh_A06G1821	http://www.genome.jp/kegg-bin/show_pathway?ath04145/ath:AT4G28950%09red/ath:AT5G23860%09red/ath:AT5G46860%09red/ath:AT5G45970%09red/ath:AT1G34260%09red/ath:AT1G56340%09red/ath:AT5G12250%09red/ath:AT5G19780%09red/ath:AT1G71010%09red/ath:AT5G61790%09red/ath:AT4G35020%09red
Fatty acid degradation	ath00071	7	41	0.215747	0.489401	Gh_A11G0521|Gh_D05G0697|Gh_A05G3716|Gh_D07G0067|Gh_A02G1616|Gh_D08G1170|Gh_D06G0296	http://www.genome.jp/kegg-bin/show_pathway?ath00071/ath:AT4G29010%09red/ath:AT4G36250%09red/ath:AT1G77120%09red/ath:AT1G64710%09red/ath:AT1G22430%09red/ath:AT1G44170%09red
AGE-RAGE signaling pathway in diabetic complications	ath04933	4	20	0.226081	0.504949	Gh_A02G0857|Gh_A06G0551|Gh_D02G0984|Gh_A06G1821	http://www.genome.jp/kegg-bin/show_pathway?ath04933/ath:AT5G45970%09red/ath:AT4G35020%09red/ath:AT4G28950%09red
Monoterpenoid biosynthesis	ath00902	2	7	0.233014	0.51125	Gh_D11G0919|Gh_A07G1326	http://www.genome.jp/kegg-bin/show_pathway?ath00902/ath:AT3G61220%09red
Ubiquinone and other terpenoid-quinone biosynthesis	ath00130	6	35	0.238215	0.520694	Gh_D07G0223|Gh_A03G1577|Gh_D05G3934|Gh_A10G1039|Gh_D10G1484|Gh_D13G2431	http://www.genome.jp/kegg-bin/show_pathway?ath00130/ath:AT4G32770%09red/ath:AT4G05160%09red/ath:AT3G63410%09red/ath:AT3G21240%09red/ath:AT4G36750%09red
Taurine and hypotaurine metabolism	ath00430	3	14	0.248859	0.536662	Gh_D12G2589|Gh_A01G1192|Gh_D03G0424	http://www.genome.jp/kegg-bin/show_pathway?ath00430/ath:AT4G39640%09red/ath:AT2G02010%09red
Carbon metabolism	ath01200	34	262	0.262033	0.56086	Gh_D10G0533|Gh_D01G2339|Gh_A05G0358|Gh_A13G2224|Gh_D03G1402|Gh_A01G0390|Gh_A09G1819|Gh_A04G1076|Gh_D11G2077|Gh_A10G0948|Gh_Sca078461G01|Gh_A11G1509|Gh_D11G0345|Gh_A12G0562|Gh_A05G0415|Gh_A01G0278|Novel03750|Gh_D10G0811|Gh_D04G1683|Gh_D10G0782|Gh_D12G1944|Gh_D07G0263|Gh_D06G1573|Gh_D05G0533|Gh_D05G1700|Gh_A05G1529|Gh_D03G1842|Gh_A03G1960|Gh_D11G1671|Gh_D06G0296|Gh_A05G2978|Gh_A10G0618|Gh_D09G1940|…	http://www.genome.jp/kegg-bin/show_pathway?ath01200/ath:AT3G14940%09red/ath:AT2G24270%09red/ath:AT1G42970%09red/ath:AT3G47520%09red/ath:AT5G38410%09red/ath:AT5G38430%09red/ath:AT5G25880%09red/ath:AT4G35830%09red/ath:AT3G01850%09red/ath:AT5G07440%09red/ath:AT5G43330%09red/ath:AT4G15530%09red/ath:AT4G37870%09red/ath:AT5G40760%09red/ath:AT3G14130%09red/ath:AT4G38970%09red/ath:AT3G14420%09red/ath:AT1…
Isoquinoline alkaloid biosynthesis	ath00950	4	23	0.29631	0.602307	Gh_D07G0720|Gh_A08G1562|Gh_A01G2034|Gh_D08G1868	http://www.genome.jp/kegg-bin/show_pathway?ath00950/ath:AT4G12290%09red/ath:AT2G20340%09red
Zeatin biosynthesis	ath00908	4	23	0.29631	0.602307	Gh_A10G2185|Gh_D10G2429|Gh_A11G3078|Gh_D13G0129	http://www.genome.jp/kegg-bin/show_pathway?ath00908/ath:AT3G63440%09red/ath:AT3G63110%09red
Lysine biosynthesis	ath00300	3	16	0.306843	0.615807	Gh_Sca013897G01|Gh_A11G2301|Gh_D11G2612	http://www.genome.jp/kegg-bin/show_pathway?ath00300/ath:AT5G11880%09red
Glycosphingolipid biosynthesis - globo series	ath00603	2	9	0.312353	0.617962	Gh_A06G1107|Gh_A13G0549	http://www.genome.jp/kegg-bin/show_pathway?ath00603/ath:AT1G61050%09red/ath:AT5G08370%09red
Valine, leucine and isoleucine degradation	ath00280	7	48	0.330223	0.645612	Gh_D01G1755|Gh_D05G0697|Gh_A05G3716|Gh_A02G0824|Gh_A02G1616|Gh_A02G0717|Gh_A02G0055	http://www.genome.jp/kegg-bin/show_pathway?ath00280/ath:AT4G36250%09red/ath:AT1G10070%09red/ath:AT3G08860%09red/ath:AT1G50110%09red/ath:AT1G44170%09red/ath:AT5G09300%09red
Fatty acid biosynthesis	ath00061	6	41	0.348143	0.671338	Gh_A06G1195|Gh_D13G2098|Gh_A05G1069|Gh_D05G1218|Gh_A13G2224|Gh_A10G1284	http://www.genome.jp/kegg-bin/show_pathway?ath00061/ath:AT5G46290%09red/ath:AT2G43710%09red/ath:AT2G38040%09red/ath:AT1G08510%09red
Glyoxylate and dicarboxylate metabolism	ath00630	10	74	0.355738	0.679101	Novel03750|Gh_D10G0533|Gh_A11G1509|Gh_D11G1671|Gh_D11G0345|Gh_A09G1819|Gh_A01G0278|Gh_D03G1402|Gh_D06G1573|Gh_D09G1940	http://www.genome.jp/kegg-bin/show_pathway?ath00630/ath:AT3G14420%09red/ath:AT5G43330%09red/ath:AT5G38410%09red/ath:AT5G38430%09red/ath:AT1G04410%09red/ath:AT3G47520%09red/ath:AT4G35830%09red/ath:AT3G14130%09red
Histidine metabolism	ath00340	3	18	0.365237	0.693055	Gh_A02G1616|Gh_A05G3716|Gh_D05G0697	http://www.genome.jp/kegg-bin/show_pathway?ath00340/ath:AT4G36250%09red/ath:AT1G44170%09red
Steroid biosynthesis	ath00100	5	35	0.38976	0.721954	Gh_A05G1850|Gh_D12G1039|Gh_D06G1495|Gh_A13G1967|Gh_A12G2024	http://www.genome.jp/kegg-bin/show_pathway?ath00100/ath:AT1G07420%09red/ath:AT2G34500%09red/ath:AT4G12110%09red/ath:AT1G58440%09red
Cyanoamino acid metabolism	ath00460	8	60	0.394026	0.724661	Gh_D13G1505|Novel03426|Gh_A10G0141|Gh_D10G1865|Gh_D03G0424|Gh_A13G1209|Gh_D05G0774|Gh_A11G2716	http://www.genome.jp/kegg-bin/show_pathway?ath00460/ath:AT5G05260%09red/ath:AT3G47000%09red/ath:AT5G36890%09red/ath:AT4G39640%09red/ath:AT5G04885%09red/ath:AT1G61820%09red/ath:AT5G54570%09red
2-Oxocarboxylic acid metabolism	ath01210	9	74	0.479072	0.785371	Gh_D01G1755|Gh_A02G1244|Gh_A02G1243|Gh_D03G0383|Gh_A04G0108|Gh_D10G1865|Gh_D03G0377|Gh_A02G0824|Novel03750	http://www.genome.jp/kegg-bin/show_pathway?ath01210/ath:AT5G05260%09red/ath:AT4G35830%09red/ath:AT1G50110%09red/ath:AT1G74100%09red/ath:AT1G10070%09red
Vitamin B6 metabolism	ath00750	2	14	0.497748	0.806121	Gh_A05G3820|Gh_D11G1654	http://www.genome.jp/kegg-bin/show_pathway?ath00750/ath:AT5G37850%09red/ath:AT1G17710%09red
Biotin metabolism	ath00780	2	14	0.497748	0.806121	Gh_A01G2158|Gh_A06G1195	http://www.genome.jp/kegg-bin/show_pathway?ath00780/ath:AT2G43360%09red/ath:AT5G46290%09red
Terpenoid backbone biosynthesis	ath00900	7	58	0.502184	0.811417	Gh_A04G1424|Gh_D04G2012|Gh_D03G0876|Gh_Sca061839G01|Gh_D11G0008|Gh_D11G2351|Gh_D01G0642	http://www.genome.jp/kegg-bin/show_pathway?ath00900/ath:AT1G76490%09red/ath:AT5G62790%09red/ath:AT5G08335%09red/ath:AT1G74470%09red/ath:AT4G38460%09red
Fatty acid metabolism	ath01212	8	67	0.505577	0.812259	Gh_A05G1069|Gh_A06G1195|Gh_A10G1284|Gh_D13G2098|Gh_D07G0067|Gh_D05G1218|Gh_A13G2224|Gh_A13G1850	http://www.genome.jp/kegg-bin/show_pathway?ath01212/ath:AT4G29010%09red/ath:AT2G43710%09red/ath:AT5G46290%09red/ath:AT1G08510%09red/ath:AT3G12120%09red/ath:AT2G38040%09red
Cysteine and methionine metabolism	ath00270	13	112	0.517959	0.812259	Gh_A11G1416|Gh_A07G2360|Gh_A08G0989|Gh_D11G0345|Gh_A09G1819|Gh_A02G0055|Gh_D11G1565|Gh_A07G0385|Gh_A02G0824|Gh_D07G1899|Gh_D09G1940|Gh_D07G0119|Gh_D01G1755	http://www.genome.jp/kegg-bin/show_pathway?ath00270/ath:AT1G10070%09red/ath:AT5G43330%09red/ath:AT3G08860%09red/ath:AT1G04410%09red/ath:AT3G47520%09red/ath:AT1G50110%09red/ath:AT4G11280%09red/ath:AT1G69770%09red/ath:AT1G05010%09red/ath:AT2G05830%09red
Photosynthesis	ath00195	9	77	0.52311	0.812259	Gh_A03G1706|Gh_D02G2126|Gh_D12G1385|Gh_A03G1705|Gh_A05G3730|Gh_A13G1932|Gh_A12G1258|Gh_Sca004987G01|Gh_A07G1013	http://www.genome.jp/kegg-bin/show_pathway?ath00195/ath:AT1G08380%09red/ath:AT1G60950%09red/ath:AT1G03600%09red/ath:AT2G27510%09red/ath:AT1G44575%09red
Indole alkaloid biosynthesis	ath00901	1	6	0.530151	0.812259	Gh_A07G0508	http://www.genome.jp/kegg-bin/show_pathway?ath00901/ath:AT1G74020%09red
Phenylalanine metabolism	ath00360	5	42	0.533079	0.8134	Gh_A08G1562|Gh_D05G3934|Gh_D06G0758|Gh_D13G2431|Gh_D08G1868	http://www.genome.jp/kegg-bin/show_pathway?ath00360/ath:AT4G12290%09red/ath:AT4G05160%09red/ath:AT3G53260%09red/ath:AT3G21240%09red
Nicotinate and nicotinamide metabolism	ath00760	2	16	0.562587	0.844527	Gh_D09G0537|Novel07419	http://www.genome.jp/kegg-bin/show_pathway?ath00760/ath:AT4G14930%09red
Arginine and proline metabolism	ath00330	6	53	0.568954	0.844527	Gh_D05G0697|Gh_A05G3716|Gh_D08G0594|Gh_A02G1616|Gh_D04G1204|Gh_A04G1396	http://www.genome.jp/kegg-bin/show_pathway?ath00330/ath:AT5G13700%09red/ath:AT2G39800%09red/ath:AT4G36250%09red/ath:AT1G44170%09red
Sphingolipid metabolism	ath00600	3	26	0.581109	0.845558	Gh_A03G0870|Gh_A13G0549|Gh_D02G1253	http://www.genome.jp/kegg-bin/show_pathway?ath00600/ath:AT5G08370%09red/ath:AT1G14290%09red
Arachidonic acid metabolism	ath00590	2	17	0.592674	0.853824	Gh_D12G2260|Gh_D03G0424	http://www.genome.jp/kegg-bin/show_pathway?ath00590/ath:AT4G39640%09red/ath:AT4G11600%09red
Butanoate metabolism	ath00650	2	17	0.592674	0.853824	Gh_D12G2589|Gh_A01G1192	http://www.genome.jp/kegg-bin/show_pathway?ath00650/ath:AT2G02010%09red
Tropane, piperidine and pyridine alkaloid biosynthesis	ath00960	4	36	0.595545	0.855207	Gh_D08G1868|Gh_D05G3906|Gh_A05G0783|Gh_A08G1562	http://www.genome.jp/kegg-bin/show_pathway?ath00960/ath:AT4G12290%09red/ath:AT5G06060%09red
Ether lipid metabolism	ath00565	3	27	0.604709	0.863025	Novel06946|Gh_D07G0279|Gh_Sca018262G01	http://www.genome.jp/kegg-bin/show_pathway?ath00565/ath:AT1G52570%09red/ath:AT1G13560%09red/ath:AT3G16785%09red
Alanine, aspartate and glutamate metabolism	ath00250	5	48	0.642454	0.882456	Gh_D12G1944|Gh_A02G0055|Gh_D08G1015|Gh_A01G1192|Gh_D12G2589	http://www.genome.jp/kegg-bin/show_pathway?ath00250/ath:AT2G02010%09red/ath:AT5G07440%09red/ath:AT3G08860%09red/ath:AT5G53460%09red
Valine, leucine and isoleucine biosynthesis	ath00290	2	23	0.740818	0.944191	Gh_D01G1755|Gh_A02G0824	http://www.genome.jp/kegg-bin/show_pathway?ath00290/ath:AT1G50110%09red/ath:AT1G10070%09red
Protein processing in endoplasmic reticulum	ath04141	21	212	0.760915	0.953403	Gh_D05G0902|Gh_A12G2642|Gh_D12G1971|Gh_A07G0891|Gh_D11G0422|Gh_D07G0961|Gh_D12G1364|Gh_A05G0305|Gh_Sca101939G01|Gh_A03G0309|Gh_D12G2436|Gh_A13G0924|Gh_A13G1008|Gh_D03G1549|Gh_D08G0057|Gh_D05G0407|Gh_A05G1144|Gh_D07G0415|Gh_A12G1789|Gh_D13G1172|Gh_D05G1321	http://www.genome.jp/kegg-bin/show_pathway?ath04141/ath:AT2G29500%09red/ath:AT4G10250%09red/ath:AT1G07400%09red/ath:AT1G56340%09red/ath:AT5G52640%09red/ath:AT3G12580%09red/ath:AT4G25230%09red/ath:AT1G54050%09red/ath:AT5G61790%09red/ath:AT4G29330%09red/ath:AT5G59720%09red/ath:AT4G25200%09red/ath:AT5G12020%09red/ath:AT5G20970%09red
Peroxisome	ath04146	8	87	0.767866	0.96142	Gh_D10G0533|Gh_D06G1118|Gh_A03G1216|Novel05462|Gh_A01G0278|Gh_D09G0921|Gh_D06G1573|Gh_A08G0044	http://www.genome.jp/kegg-bin/show_pathway?ath04146/ath:AT4G33790%09red/ath:AT3G14420%09red/ath:AT2G24580%09red/ath:AT3G14130%09red/ath:AT5G08470%09red/ath:AT5G22500%09red/ath:AT5G62810%09red
ABC transporters	ath02010	2	26	0.795872	0.97268	Gh_A05G3149|Gh_A12G1091	http://www.genome.jp/kegg-bin/show_pathway?ath02010/ath:AT3G28345%09red/ath:AT3G62150%09red
Ubiquitin mediated proteolysis	ath04120	13	142	0.811836	0.979892	Gh_D09G0777|Gh_D05G2285|Gh_A03G0794|Gh_D13G2144|Gh_D05G2679|Gh_A09G2385|Gh_D05G1965|Gh_D04G1053|Gh_A13G2331|Gh_A02G0713|Gh_A05G2411|Gh_A05G1771|Gh_D10G0234	http://www.genome.jp/kegg-bin/show_pathway?ath04120/ath:AT5G25560%09red/ath:AT5G23730%09red/ath:AT2G33770%09red/ath:AT1G77000%09red/ath:AT3G57870%09red/ath:AT1G21410%09red/ath:AT3G61790%09red/ath:AT5G22920%09red
Pantothenate and CoA biosynthesis	ath00770	2	28	0.826571	0.981289	Gh_D01G1755|Gh_A02G0824	http://www.genome.jp/kegg-bin/show_pathway?ath00770/ath:AT1G50110%09red/ath:AT1G10070%09red
Citrate cycle (TCA cycle)	ath00020	5	63	0.837758	0.989541	Novel03750|Gh_D11G2077|Gh_D11G0345|Gh_D09G1940|Gh_A09G1819	http://www.genome.jp/kegg-bin/show_pathway?ath00020/ath:AT1G04410%09red/ath:AT5G43330%09red/ath:AT3G47520%09red/ath:AT4G35830%09red/ath:AT4G37870%09red
Biosynthesis of unsaturated fatty acids	ath01040	2	29	0.840306	0.989541	Gh_A13G1850|Gh_A10G1284	http://www.genome.jp/kegg-bin/show_pathway?ath01040/ath:AT2G43710%09red/ath:AT3G12120%09red
Sulfur metabolism	ath00920	3	41	0.841522	0.989591	Gh_D06G1343|Gh_D05G2407|Gh_D11G2025	http://www.genome.jp/kegg-bin/show_pathway?ath00920/ath:AT5G54390%09red/ath:AT4G39940%09red/ath:AT4G10040%09red
Fructose and mannose metabolism	ath00051	5	64	0.846896	0.994903	Gh_D12G2500|Gh_D04G1683|Gh_A11G0965|Gh_A12G0562|Gh_A04G1076	http://www.genome.jp/kegg-bin/show_pathway?ath00051/ath:AT5G51970%09red/ath:AT4G38970%09red/ath:AT1G43670%09red/ath:AT1G02310%09red
