# Supplementary material for: Transcriptome Profiling of the Elongating Internode of Cotton (Gossypium hirsutum L.) Seedlings in Response to Mepiquat Chloride
Source: Front Plant Sci. 2020 Jan 28;10:1751. doi: 10.3389/fpls.2019.01751 (PMC6997534; doi:10.3389/fpls.2019.01751)
Supplement: Supplementary file 9 [file Table_3.xlsx]

## Sheet: Sheet1
Table S3 Expression of DEGs related to cell cycle and cell division in the second internode of cotton seedlings in response to MC
Pathway	Gene ID	C0_fpkm	C48_fpkm	C72_fpkm	C96_fpkm	log2 Fold Change (C48/C0)	log2 Fold Change (C72/C0)	log2 Fold Change (C96/C0)	pval (C48/C0)	padj (C48/C0)	pval (C72/C0)	padj (C72/C0)	pval (C96/C0)	padj (C96/C0)	gene annotiation
Cell cycle	Gh_D05G2257	13.8663	10.2664	6.87437	9.93244	-0.51658	-1.102	-0.56891	0.030119	0.26492	0.00024148	0.0048246	0.033427	0.0065215	sp|Q9C6Y3|CYCA1;1_ARATH Cyclin-A1-1 OS=Arabidopsis thaliana GN=CYCA1-1 PE=1 SV=1//0
	Gh_A02G1079	16.2746	10.759	6.89947	10.1861	-0.68129	-1.3279	-0.7631	0.0088703	0.12639	1.6804e-05	0.00050588	0.013066	0.0065215	sp|Q9C6Y3|CYCA1;1_ARATH Cyclin-A1-1 OS=Arabidopsis thaliana GN=CYCA1-1 PE=1 SV=1//0
	Gh_D03G1752	16.7859	11.7789	7.10276	11.7421	-0.59518	-1.3297	-0.60366	0.0012482	0.033817	2.7186e-11	3.7041e-09	0.0025539	0.030174	sp|Q9C6Y3|CYCA1;1_ARATH Cyclin-A1-1 OS=Arabidopsis thaliana GN=CYCA1-1 PE=1 SV=1//0
	Gh_A05G2013	19.2136	13.833	9.0457	14.6396	-0.55797	-1.1756	-0.4789	0.037841	0.30044	1.5602e-05	0.000475	0.11537	0.0065215	sp|Q9C6Y3|CYCA1;1_ARATH Cyclin-A1-1 OS=Arabidopsis thaliana GN=CYCA1-1 PE=1 SV=1//0
	Gh_A06G0399	4.54702	3.53274	2.52403	2.28267	-0.44781	-0.93559	-1.0825	0.054435	0.36675	0.00030611	0.0058492	7.0929e-06	0.0065215	sp|Q147G5|CYCA2;2_ARATH Cyclin-A2-2 OS=Arabidopsis thaliana GN=CYCA2-2 PE=2 SV=1//2.18609e-162
	Gh_A09G0811	7.26962	4.14331	3.76667	3.75655	-0.89528	-1.0341	-1.0396	0.00015519	0.0068847	9.7127e-08	5.883e-06	8.3331e-07	4.8046e-05	sp|Q38819|CYCA2;3_ARATH Cyclin-A2-3 OS=Arabidopsis thaliana GN=CYCA2-3 PE=1 SV=2//7.16653e-177
	Gh_A05G1796	6.25714	4.85622	4.60147	3.19723	-0.4505	-0.53073	-1.0554	0.041219	0.3155	0.0085533	0.077185	3.8072e-06	0.0065215	sp|Q9C6A9|CYCA3;2_ARATH Cyclin-A3-2 OS=Arabidopsis thaliana GN=CYCA3-2 PE=2 SV=1//9.50714e-153
	Gh_D05G1991	12.1481	9.08177	10.2962	6.18389	-0.50313	-0.32085	-1.0603	0.02637	0.24506	0.065305	0.30473	5.7465e-07	0.0065215	sp|Q9C6A9|CYCA3;2_ARATH Cyclin-A3-2 OS=Arabidopsis thaliana GN=CYCA3-2 PE=2 SV=1//9.30287e-158
	Gh_A01G0848	14.1897	9.99377	7.16656	10.901	-0.58952	-1.0725	-0.46917	0.0023687	0.053123	8.8274e-09	6.9258e-07	0.015514	0.0065215	sp|Q9SFW6|CYCB2;4_ARATH Cyclin-B2-4 OS=Arabidopsis thaliana GN=CYCB2-4 PE=2 SV=2//0
	Gh_A13G0396	4.75992	2.02768	1.47165	2.11479	-1.315	-1.7776	-1.2572	1.0425e-06	0.00010555	3.1133e-11	4.2003e-09	2.6148e-06	0.00012783	sp|Q6YXH8|CYCD4;1_ORYSJ Cyclin-D4-1 OS=Oryza sativa subsp. japonica GN=CYCD4-1 PE=2 SV=2//4.10915e-51
	Gh_D03G0231	9.03985	3.6799	3.07055	2.23268	-1.3808	-1.6492	-2.1059	3.9883e-05	0.0023118	7.2254e-10	7.4252e-08	2.3667e-16	1.1712e-13	sp|Q9FGQ7|CYCD3;2_ARATH Cyclin-D3-2 OS=Arabidopsis thaliana GN=CYCD3-2 PE=2 SV=1//2.30656e-96
	Gh_A02G0849	9.73066	6.98654	8.66987	4.68494	-0.56194	-0.25011	-1.1463	0.016338	0.18351	0.16346	0.51408	2.6805e-07	0.0065215	sp|P42753|CYCD3;1_ARATH Cyclin-D3-1 OS=Arabidopsis thaliana GN=CYCD3-1 PE=1 SV=3//2.54563e-95
	Gh_D08G2228	1.48023	3.48977	3.07606	4.31251	1.1502	0.98348	1.4504	0.060526	0.38759	0.080742	0.34673	2.6307e-05	0.0065215	sp|Q75HV0|CYCP3;1_ORYSJ Cyclin-P3-1 OS=Oryza sativa subsp. japonica GN=CYCP3-1 PE=3 SV=1//6.67961e-55
	Gh_A08G1867	6.7826	10.545	10.9133	15.9315	0.5519	0.61257	1.142	0.14572	0.59042	0.069604	0.31684	0.0005539	0.0065215	sp|Q75HV0|CYCP3;1_ORYSJ Cyclin-P3-1 OS=Oryza sativa subsp. japonica GN=CYCP3-1 PE=3 SV=1//4.192e-56
	Gh_A03G1441	18.2839	6.61682	7.47909	6.57152	-1.55	-1.3719	-1.5632	4.221e-13	1.5795e-10	5.6205e-13	1.0625e-10	1.6026e-13	4.7927e-11	sp|Q9LJ45|CYCU1;1_ARATH Cyclin-U1-1 OS=Arabidopsis thaliana GN=CYCU1-1 PE=1 SV=1//1.77655e-73
	Gh_D12G0942	7.99499	2.66432	1.79231	2.41351	-1.671	-2.2401	-1.8186	5.4375e-06	0.00044201	2.5275e-10	2.8889e-08	3.32e-07	2.2214e-05	sp|Q9SHD3|CYCU2;1_ARATH Cyclin-U2-1 OS=Arabidopsis thaliana GN=CYCU2-1 PE=1 SV=1//9.62552e-62
	Gh_D11G0828	3.8481	1.34813	1.90519	2.01814	-1.5974	-1.0961	-1.02	5.1329e-06	0.00042139	0.00057852	0.0097614	0.002142	0.026519	sp|Q9SHD3|CYCU2;1_ARATH Cyclin-U2-1 OS=Arabidopsis thaliana GN=CYCU2-1 PE=1 SV=1//2.11805e-107
	Gh_D08G0618	1.63423	0.482881	0.331654	0.486842	-1.84	-2.3764	-1.8282	0.00067062	0.021387	4.0415e-05	0.0010795	0.0010153	0.015317	sp|O80513|CYCU4;1_ARATH Cyclin-U4-1 OS=Arabidopsis thaliana GN=CYCU4-1 PE=1 SV=1//8.5566e-82
	Gh_A12G1778	7.13567	2.89775	2.15052	3.24255	-1.384	-1.8183	-1.222	5.1313e-07	5.7824e-05	4.1628e-11	5.4872e-09	6.5969e-06	0.00027703	sp|O80513|CYCU4;1_ARATH Cyclin-U4-1 OS=Arabidopsis thaliana GN=CYCU4-1 PE=1 SV=1//1.36836e-84
	Gh_D04G0378	56.6556	41.037	29.749	34.2146	-0.54995	-1.017	-0.81514	0.011912	0.15138	2.0323e-05	0.0005976	0.0018843	0.0065215	sp|Q2V419|CDKB1;2_ARATH Cyclin-dependent kinase B1-2 OS=Arabidopsis thaliana GN=CDKB1-2 PE=1 SV=2//0
	Gh_A07G0955	170.381	105.236	87.472	97.9846	-0.77885	-1.0472	-0.88385	5.2904e-05	0.0028978	1.7511e-08	1.2737e-06	0.0017613	0.023033	sp|Q6PS57|CKS1_ORYSJ Cyclin-dependent kinases regulatory subunit 1 OS=Oryza sativa subsp. japonica GN=CKS1 PE=2 SV=1//5.82608e-47
	Gh_A03G1676	3.58639	9.65252	8.7689	9.56793	1.341	1.2133	1.3233	0.00030051	0.011605	0.0027848	0.033529	0.00012165	0.0030121	sp|Q94CL9|KRP7_ARATH Cyclin-dependent kinase inhibitor 7 OS=Arabidopsis thaliana GN=KRP7 PE=1 SV=2//1.05607e-20
	Gh_A08G1727	6.18867	3.62669	4.37321	3.22959	-0.85552	-0.58408	-1.0226	0.007418	0.11286	0.027505	0.17587	0.00043232	0.0065215	sp|Q9FKB5|KRP3_ARATH Cyclin-dependent kinase inhibitor 3 OS=Arabidopsis thaliana GN=KRP3 PE=1 SV=1//1.55982e-41
	Gh_A10G0828	7.3022	10.5485	11.6213	18.1174	0.44792	0.58968	1.2227	0.2191	0.69838	0.0065843	0.063882	2.1585e-08	0.0065215	sp|Q0WNX9|KRP6_ARATH Cyclin-dependent kinase inhibitor 6 OS=Arabidopsis thaliana GN=KRP6 PE=1 SV=2//1.20176e-07
	Gh_A11G1772	8.86285	13.1759	13.284	18.8776	0.49063	0.50955	1.003	0.19569	0.66732	0.051923	0.26563	1.5692e-05	0.0065215	sp|Q0WNX9|KRP6_ARATH Cyclin-dependent kinase inhibitor 6 OS=Arabidopsis thaliana GN=KRP6 PE=1 SV=2//7.51103e-06
	Gh_D09G0232	5.52668	2.93113	3.25956	2.67926	-0.99884	-0.84403	-1.1305	4.6529e-05	0.0026109	0.00017485	0.0037211	4.9562e-06	0.00021756	sp|Q8RWL0|E2FF_ARATH E2F transcription factor-like E2FF OS=Arabidopsis thaliana GN=E2FF PE=2 SV=1//1.21451e-107
	Gh_A11G2739	40.4777	28.7532	20.8675	32.3178	-0.57675	-1.0427	-0.41152	0.0096147	0.13338	1.5944e-08	1.1708e-06	0.071544	0.0065215	sp|P25011|CCNB1_SOYBN G2/mitotic-specific cyclin S13-6 OS=Glycine max PE=2 SV=1//2.58032e-12
	Gh_A02G1696	19.3003	13.7802	9.96911	15.1746	-0.56917	-1.0399	-0.434	0.0046221	0.083058	1.9421e-07	1.0691e-05	0.043354	0.0065215	sp|P46277|CCNB1_MEDSV G2/mitotic-specific cyclin-1 OS=Medicago sativa subsp. varia PE=2 SV=1//4.5887e-179
	Gh_D05G2285	3.57926	7.62789	10.6648	8.77198	1.0068	1.5006	1.2016	0.00041622	0.014879	2.8772e-05	0.00080839	0.00082254	0.013093	sp|Q9LPL4|SKP2A_ARATH F-box protein SKP2A OS=Arabidopsis thaliana GN=SKP2A PE=1 SV=1//0 （连接生长素与细胞分裂）
	Gh_D09G0777	4.10278	7.78151	7.79004	8.78483	0.84255	0.84346	1.0101	0.00084749	0.02547	0.00032963	0.0062022	0.0015578	0.021069	sp|Q9LPL4|SKP2A_ARATH F-box protein SKP2A OS=Arabidopsis thaliana GN=SKP2A PE=1 SV=1//1.49178e-108
	Gh_A02G0713	1.76425	3.75395	3.50002	3.93605	1.0066	0.9159	1.0669	0.0020831	0.048696	0.0048569	0.050781	0.0031415	0.035028	sp|O49286|SKP2B_ARATH F-box protein SKP2B OS=Arabidopsis thaliana GN=SKP2B PE=1 SV=1//0
	Gh_A03G0499	22.5768	12.4509	13.23	10.9151	-0.94237	-0.85195	-1.1371	5.3032e-07	5.9565e-05	1.2965e-07	7.5027e-06	7.4935e-10	1.0783e-07	sp|F4HTT6|CYP26B_ARATH Peptidyl-prolyl cis-trans isomerase CYP26-2, chloroplastic OS=Arabidopsis thaliana GN=CYP26-2 PE=2 SV=1//5.04394e-103
	Gh_D01G0030	2.46485	0.61629	0.485941	0.820808	-2.081	-2.4153	-1.666	3.1904e-05	0.0019491	2.9915e-06	0.00011538	0.00088812	0.013871	sp|O49886|CYP_LUPLU Peptidyl-prolyl cis-trans isomerase OS=Lupinus luteus PE=2 SV=1//2.05636e-99
	Gh_D09G1979	17.7539	8.76429	9.54048	7.44866	-1.1013	-0.97526	-1.3406	8.8417e-06	0.00067267	3.1306e-05	0.00087105	1.3355e-07	9.9959e-06	sp|Q9FJL3|FKBP65_ARATH Peptidyl-prolyl cis-trans isomerase FKBP65 OS=Arabidopsis thaliana GN=FKBP65 PE=1 SV=1//0
	Gh_A09G1859	23.7042	10.497	13.2903	9.10791	-1.259	-0.91552	-1.467	6.3473e-06	0.00050817	0.00010684	0.0024661	1.888e-07	1.3627e-05	sp|Q9FJL3|FKBP65_ARATH Peptidyl-prolyl cis-trans isomerase FKBP65 OS=Arabidopsis thaliana GN=FKBP65 PE=1 SV=1//0
	Gh_A13G0831	34.9459	22.4496	17.9683	26.8132	-0.72263	-1.0461	-0.46907	0.0045053	0.081651	8.6948e-05	0.0020773	0.12082	0.0065215	sp|Q42374|KNOLLE_ARATH Syntaxin-related protein KNOLLE OS=Arabidopsis thaliana GN=KN PE=1 SV=1//7.67162e-149
Cell division	Gh_D13G0389	0.863694	2.12036	1.61054	3.30977	1.2147	0.82461	1.8505	0.016643	0.18512	0.13501	0.46567	4.8559e-05	0.0065215	sp|B6TZ45|CNR1_MAIZE Cell number regulator 1 OS=Zea mays GN=CNR1 PE=2 SV=1//7.64488e-54
	Gh_D01G0840	96.1435	66.6417	43.5212	71.6455	-0.61261	-1.232	-0.51216	0.0082398	0.12076	5.1003e-11	6.6216e-09	0.0091581	0.0065215	sp|Q38775|CDC2D_ANTMA Cell division control protein 2 homolog D OS=Antirrhinum majus GN=CDC2D PE=2 SV=1//0
	Gh_D11G0271	2.37258	1.36097	1.52172	1.23433	-0.88631	-0.72685	-1.0275	0.0082624	0.12083	0.006467	0.063028	0.0041095	0.0065215	sp|Q8SR85|CDC71_ENCCU Probable cell division control protein 7 homolog 1 OS=Encephalitozoon cuniculi (strain GB-M1) GN=CDC7-1 PE=3 SV=1//4.03923e-14
	Gh_D07G2024	6.21624	4.6896	5.36461	3.04801	-0.49	-0.29783	-1.1137	0.038429	0.3027	0.14305	0.48068	2.8891e-06	0.0065215	sp|Q55GA4|CDC45_DICDI Cell division control protein 45 homolog OS=Dictyostelium discoideum GN=cdc45 PE=3 SV=1//2.46156e-62
	Gh_A07G1821	6.91871	5.10481	5.25906	3.24422	-0.52207	-0.48006	-1.1782	0.0096621	0.13367	0.0071591	0.067849	8.4465e-09	0.0065215	sp|O74113|CDC45_SCHPO Cell division control protein 45 homolog OS=Schizosaccharomyces pombe (strain 972 / ATCC 24843) GN=sna41 PE=1 SV=1//8.06913e-65
	Gh_A01G0813	85.1044	62.0222	42.8417	71.3651	-0.5406	-1.078	-0.34238	0.010271	0.13862	2.2613e-09	2.0554e-07	0.099816	0.0065215	sp|Q38775|CDC2D_ANTMA Cell division control protein 2 homolog D OS=Antirrhinum majus GN=CDC2D PE=2 SV=1//0
	Gh_D03G0782	4.69695	1.03332	0.692122	1.03681	-2.2665	-2.8373	-2.2601	0.00014588	0.0065736	6.2053e-06	0.00021543	0.00043613	0.0080752	sp|O48927|CYP78A3_SOYBN Cytochrome P450 78A3 OS=Glycine max GN=CYP78A3 PE=2 SV=1//0
	Gh_D12G2348	11.4161	5.2999	2.59715	1.17167	-1.1938	-2.2157	-3.3785	0.21848	0.69797	0.019413	0.13833	0.002059	0.0065215	sp|O48927|CYP78A3_SOYBN Cytochrome P450 78A3 OS=Glycine max GN=CYP78A3 PE=2 SV=1//0
	Gh_A12G2169	13.8507	10.2226	8.55974	6.58191	-0.52233	-0.77516	-1.1624	0.039503	0.3077	0.00015907	0.0034495	3.8844e-06	0.0065215	sp|O48927|CYP78A3_SOYBN Cytochrome P450 78A3 OS=Glycine max GN=CYP78A3 PE=2 SV=1//0
	Gh_A05G2889	6.30856	4.14495	3.99984	2.74202	-0.68973	-0.74114	-1.2886	0.0025172	0.055336	0.00012682	0.0028527	4.166e-09	0.0065215	sp|O22806|BUBR1_ARATH Mitotic spindle checkpoint protein BUBR1 OS=Arabidopsis thaliana GN=BUBR1 PE=1 SV=2//1.13606e-15
	Gh_D04G0667	6.75015	3.95872	3.5241	2.9067	-0.85526	-1.0252	-1.3025	0.0023089	0.052175	0.00014122	0.0031214	5.3976e-05	0.0065215	sp|O22806|BUBR1_ARATH Mitotic spindle checkpoint protein BUBR1 OS=Arabidopsis thaliana GN=BUBR1 PE=1 SV=2//3.12564e-17
	Gh_A05G2425	39.4352	28.5121	18.6286	32.2785	-0.55127	-1.1681	-0.37575	0.0016903	0.04197	9.433e-15	2.3348e-12	0.062203	0.26062	sp|O22806|BUBR1_ARATH Mitotic spindle checkpoint protein BUBR1 OS=Arabidopsis thaliana GN=BUBR1 PE=1 SV=2//1.2737e-158
	Gh_D05G2504	15.4416	9.16046	7.65837	8.65946	-0.83522	-1.092	-0.92106	0.00026093	0.010451	5.2891e-07	2.5557e-05	6.6988e-05	0.0018876	sp|Q9M7N6|MAF1_SOLLC MFP1 attachment factor 1 OS=Solanum lycopersicum GN=MAF1 PE=1 SV=1//2.25608e-24
	Gh_A07G0090	5.14701	4.27109	3.10067	2.40647	-0.35429	-0.81594	-1.1842	0.20617	0.67992	0.0032705	0.037898	9.1392e-05	0.0065215	sp|Q8GYD2|MND1_ARATH Meiotic nuclear division protein 1 homolog OS=Arabidopsis thaliana GN=MND1 PE=1 SV=1//7.69504e-93
	Gh_D07G0099	9.9179	6.28707	4.88134	4.70387	-0.74176	-1.1098	-1.1631	0.0082021	0.12045	1.6431e-05	0.00049674	2.9719e-05	0.0065215	sp|Q8GYD2|MND1_ARATH Meiotic nuclear division protein 1 homolog OS=Arabidopsis thaliana GN=MND1 PE=1 SV=1//6.03734e-94
	Gh_A13G0470	7.52186	4.68129	4.21777	3.83374	-0.76897	-0.91792	-1.058	0.00080927	0.024579	5.7334e-05	0.0014606	0.00097035	0.01479	sp|F4IVI0|BUB1_ARATH Mitotic checkpoint serine/threonine-protein kinase BUB1 OS=Arabidopsis thaliana GN=BUB1 PE=1 SV=1//5.59309e-150
	Gh_A04G1209	1.01776	0.298814	0.176702	0.165678	-1.8518	-2.5923	-2.7036	0.01003	0.13691	0.0015837	0.021557	0.0010963	0.0065215	sp|Q9LMX7|CYP78A5_ARATH Cytochrome P450 78A5 OS=Arabidopsis thaliana GN=CYP78A5 PE=2 SV=1//2.79535e-173
	Gh_D02G1300	8.99127	1.52992	1.60486	0.222397	-2.6387	-2.5419	-5.4261	0.043512	0.32507	0.049341	0.25736	0.0011626	0.016938	sp|Q9LMX7|CYP78A5_ARATH Cytochrome P450 78A5 OS=Arabidopsis thaliana GN=CYP78A5 PE=2 SV=1//0
	Gh_D12G1148	1.26131	3.40154	2.09571	3.41369	1.3513	0.65921	1.3479	0.032783	0.27787	0.020529	0.14395	0.0012602	0.0065215	sp|Q9ZNR0|CYP78A6_ARATH Cytochrome P450 78A6 OS=Arabidopsis thaliana GN=CYP78A6 PE=2 SV=1//0
	Gh_D03G0436	4.7232	2.01095	1.41058	0.535717	-1.3191	-1.8286	-3.2334	0.038346	0.30246	0.0041251	0.045118	3.3026e-05	0.0065215	sp|Q9FIB0|CYP78A7_ARATH Cytochrome P450 78A7 OS=Arabidopsis thaliana GN=CYP78A7 PE=2 SV=1//0
	Gh_A02G1295	11.8194	6.41166	6.04801	2.89315	-0.96797	-1.0461	-2.1229	0.0076339	0.11506	0.0036522	0.041325	6.8982e-07	0.0065215	sp|Q9FIB0|CYP78A7_ARATH Cytochrome P450 78A7 OS=Arabidopsis thaliana GN=CYP78A7 PE=2 SV=1//0
