# Supplementary material for: Transcriptome Profiling of the Elongating Internode of Cotton (Gossypium hirsutum L.) Seedlings in Response to Mepiquat Chloride
Source: Front Plant Sci. 2020 Jan 28;10:1751. doi: 10.3389/fpls.2019.01751 (PMC6997534; doi:10.3389/fpls.2019.01751)
Supplement: Supplementary file 10 [file Table_4.xlsx]

## Sheet: sheet1
Table S4 Expression of DEGs related to cell wall biosynthsis and modification in the second internode of cotton seedlings in response to MC
Pathway	Gene ID	C0_fpkm	C48_fpkm	C72_fpkm	C96_fpkm	log2 Fold Change (C48/C0)	log2 Fold Change (C72/C0)	log2 Fold Change (C96/C0)	pval (C48/C0)	padj (C48/C0)	pval (C72/C0)	padj (C72/C0)	pval (C96/C0)	padj (C96/C0)	gene annotiation
Cellulose synthesis	Gh_D09G1798	3.61127	3.15167	3.24866	1.3943	-0.28107	-0.24449	-1.4641	0.64529	0.98571	0.65007	0.9437	0.0046368	0.0065215	sp|Q0WVN5|CSLG3_ARATH Cellulose synthase-like protein G3 OS=Arabidopsis thaliana GN=CSLG3 PE=2 SV=2//0
	Gh_A12G2148	1.31987	0.761214	0.160056	0.0388025	-0.88007	-3.1402	-5.187	0.30415	0.7921	2.3681e-07	1.2706e-05	1.0362e-11	0.0065215	sp|Q0WVN5|CSLG3_ARATH Cellulose synthase-like protein G3 OS=Arabidopsis thaliana GN=CSLG3 PE=2 SV=2//0
	Gh_D12G2324	6.88817	9.52844	3.93161	1.6367	0.38314	-0.89818	-2.1669	0.129	0.55707	0.033416	0.2002	6.4003e-05	0.0018214	sp|Q0WVN5|CSLG3_ARATH Cellulose synthase-like protein G3 OS=Arabidopsis thaliana GN=CSLG3 PE=2 SV=2//0
	Gh_A13G2031	7.698	6.32811	4.47435	4.03971	-0.36546	-0.86516	-1.0168	0.067886	0.41041	5.4516e-06	0.00019276	1.5606e-06	0.0065215	sp|Q9ZUV3|IRX7_ARATH Probable glucuronoxylan glucuronosyltransferase IRX7 OS=Arabidopsis thaliana GN=IRX7 PE=2 SV=1//0
	Gh_D08G1309	10.7543	35.0575	28.397	23.6907	1.621	1.3225	1.048	0.002656	0.057557	7.7269e-12	1.1609e-09	0.010378	0.0065215	sp|O24301|SUS2_PEA Sucrose synthase 2 OS=Pisum sativum GN=SUS2 PE=2 SV=1//0
	Gh_A06G0716	8.11112	20.9245	51.32	59.297	1.2835	2.5892	2.7803	0.00019142	0.0081356	2.3355e-07	1.2545e-05	8.0329e-05	0.0021728	sp|P13708|SUSY_SOYBN Sucrose synthase OS=Glycine max GN=SS PE=1 SV=2//0
	Gh_A07G0665	3.9174	6.96607	5.59142	8.43528	0.7459	0.43659	1.0164	0.076547	0.43522	0.054577	0.27373	4.5679e-08	0.0065215	sp|F4K5W8|SUS5_ARATH Sucrose synthase 5 OS=Arabidopsis thaliana GN=SUS5 PE=2 SV=1//0
	Gh_D07G0744	3.33638	5.486	4.73035	7.26573	0.63515	0.42761	1.0343	0.1244	0.54825	0.10084	0.39353	5.2021e-08	0.0065215	sp|F4K5W8|SUS5_ARATH Sucrose synthase 5 OS=Arabidopsis thaliana GN=SUS5 PE=2 SV=1//0
Pectin synthesis	Gh_A03G1717	21.1473	47.783	55.3646	125.447	1.0951	1.3138	2.4798	0.031167	0.27038	2.5297e-06	0.00010004	1.0397e-06	0.0065215	sp|Q9SIJ9|PME11_ARATH Putative pectinesterase 11 OS=Arabidopsis thaliana GN=PME11 PE=3 SV=1//2.4915e-117
	Gh_D12G2158	31.8823	14.8395	11.7824	20.4751	-1.1891	-1.5255	-0.72401	0.004055	0.076304	0.00017905	0.0037861	0.18321	0.0065215	sp|Q8LPF3|PME68_ARATH Probable pectinesterase 68 OS=Arabidopsis thaliana GN=PME68 PE=2 SV=1//0
	Gh_A12G1980	35.5474	16.0578	14.081	18.4554	-1.2316	-1.4234	-1.0301	0.0039194	0.074711	0.001782	0.023689	0.068954	0.0065215	sp|Q8LPF3|PME68_ARATH Probable pectinesterase 68 OS=Arabidopsis thaliana GN=PME68 PE=2 SV=1//0
	Gh_A13G0909	1.785	3.4108	2.62242	4.01847	0.84954	0.47954	1.0803	0.0046943	0.083802	0.05676	0.28049	1.2666e-05	0.0065215	sp|Q9M9W7|PMEI22_ARATH Putative pectinesterase/pectinesterase inhibitor 22 OS=Arabidopsis thaliana GN=PME22 PE=3 SV=1//0
	Gh_A06G0756	3.85386	2.46168	2.31242	1.50624	-0.73064	-0.82019	-1.4449	0.0021772	0.050102	0.00024895	0.0049479	1.7597e-08	0.0065215	sp|Q43062|PMEI_PRUPE Pectinesterase/pectinesterase inhibitor PPE8B OS=Prunus persica PE=2 SV=1//0
	Gh_D07G0145	6.86639	3.57101	4.47222	4.14071	-1.0251	-0.69332	-0.81337	0.00079252	0.024187	0.020374	0.14324	0.024714	0.14494	sp|Q43062|PMEI_PRUPE Pectinesterase/pectinesterase inhibitor PPE8B OS=Prunus persica PE=2 SV=1//0
	Gh_A07G0152	10.654	5.76459	5.4852	5.65735	-0.96871	-1.0383	-0.99915	5.406e-07	6.0522e-05	9.9504e-10	9.894e-08	7.9206e-07	4.6132e-05	sp|Q43062|PMEI_PRUPE Pectinesterase/pectinesterase inhibitor PPE8B OS=Prunus persica PE=2 SV=1//0
	Gh_D07G1240	10.7297	6.20829	5.24604	4.12359	-0.87217	-1.1208	-1.4666	3.7942e-06	0.00032292	2.4218e-06	9.6545e-05	7.3584e-08	5.9547e-06	sp|O81301|PMEI40_ARATH Probable pectinesterase/pectinesterase inhibitor 40 OS=Arabidopsis thaliana GN=PME40 PE=2 SV=1//0
	Gh_A11G1031	16.0434	14.1743	10.7816	8.16154	-0.26363	-0.66106	-1.0676	0.2507	0.73669	0.0035472	0.040423	3.2171e-06	0.0065215	sp|O81301|PMEI40_ARATH Probable pectinesterase/pectinesterase inhibitor 40 OS=Arabidopsis thaliana GN=PME40 PE=2 SV=1//0
	Gh_D12G2415	32.1493	63.0383	68.5549	89.4903	0.88944	1.0221	1.3882	0.23994	0.725	0.067284	0.31042	0.00019246	0.0065215	sp|Q9M3B0|PMEI34_ARATH Probable pectinesterase/pectinesterase inhibitor 34 OS=Arabidopsis thaliana GN=PME34 PE=2 SV=1//0
	Gh_A12G2265	51.4741	116.799	119.108	153.021	1.1008	1.138	1.4835	0.15415	0.60467	0.01368	0.10779	1.1917e-05	0.0065215	sp|Q9FK05|PMEI61_ARATH Probable pectinesterase/pectinesterase inhibitor 61 OS=Arabidopsis thaliana GN=PME61 PE=2 SV=1//0
	Gh_D05G2542	2.04563	3.70598	3.96503	5.39381	0.77288	0.87354	1.3093	0.13249	0.56477	0.0012848	0.018303	6.9262e-09	0.0065215	sp|Q9C9Q8|QUA2_ARATH Probable pectin methyltransferase QUA2 OS=Arabidopsis thaliana GN=QUA2 PE=1 SV=2//0
	Gh_Sca005377G02	3.26576	5.18792	6.94443	9.13396	0.58572	1.0154	1.3964	0.20204	0.67462	0.0035762	0.040687	8.4768e-05	0.0065215	sp|Q9S7G2|GATL2_ARATH Probable galacturonosyltransferase-like 2 OS=Arabidopsis thaliana GN=GATL2 PE=2 SV=1//6.50363e-166
	Gh_D01G0577	5.24864	5.87251	5.6956	11.5778	0.077642	0.041777	1.0523	0.76206	1	0.8753	1	0.00012769	0.0065215	sp|Q9FH36|GAUT12_ARATH Probable galacturonosyltransferase 12 OS=Arabidopsis thaliana GN=GAUT12 PE=2 SV=1//0
	Gh_D02G1704	16.1374	9.45163	9.8946	8.09862	-0.85559	-0.78893	-1.0814	0.0006637	0.021254	0.003742	0.04205	0.00017143	0.0039189	sp|O04536|GATL9_ARATH Probable galacturonosyltransferase-like 9 OS=Arabidopsis thaliana GN=GATL9 PE=2 SV=1//0
	Gh_D12G1288	18.2914	13.0912	10.6027	8.01228	-0.5654	-0.86721	-1.277	0.12682	0.55307	0.011135	0.092981	0.00064039	0.0065215	sp|Q8VYF4|GATL7_ARATH Probable galacturonosyltransferase-like 7 OS=Arabidopsis thaliana GN=GATL7 PE=2 SV=1//0
	Gh_D02G0934	21.0582	9.70856	9.60844	12.7229	-1.2005	-1.2131	-0.81124	2.0864e-10	5.2815e-08	1.3289e-13	2.8135e-11	0.009243	0.074754	sp|Q9LN68|GATL1_ARATH Probable galacturonosyltransferase-like 1 OS=Arabidopsis thaliana GN=GATL1 PE=2 SV=1//4.46363e-172
	Gh_A05G1457	6.32538	12.7016	11.3648	13.8754	0.92377	0.76447	1.0442	2.7115e-06	0.00023996	1.1908e-05	0.00037866	0.00024218	0.0051368	sp|A8MRC7|B3GALT2_ARATH Probable beta-1,3-galactosyltransferase 2 OS=Arabidopsis thaliana GN=B3GALT2 PE=2 SV=1//1.96167e-180
Cell wall protein	Gh_D12G2293	106.872	51.9311	34.3447	39.9905	-1.1251	-1.7217	-1.502	0.0043403	0.079817	3.5242e-05	0.00096036	0.00095873	0.0065215	sp|Q9M373|AGP20_ARATH Arabinogalactan peptide 20 OS=Arabidopsis thaliana GN=AGP20 PE=3 SV=1//5.95532e-07
	Gh_A12G2113	121.353	65.2812	47.1627	48.0097	-0.97814	-1.4499	-1.4212	0.0013824	0.036317	7.0441e-07	3.2972e-05	0.00015441	0.0036236	sp|Q9M373|AGP20_ARATH Arabinogalactan peptide 20 OS=Arabidopsis thaliana GN=AGP20 PE=3 SV=1//1.64763e-07
	Gh_D11G0999	135.446	65.1988	59.7357	79.9944	-1.1388	-1.2677	-0.84399	7.0299e-07	7.6076e-05	5.3284e-16	1.6515e-13	0.0037451	0.039742	sp|Q9M373|AGP20_ARATH Arabinogalactan peptide 20 OS=Arabidopsis thaliana GN=AGP20 PE=3 SV=1//1.24199e-20
	Gh_D05G1532	114.932	86.548	62.1376	60.9983	-0.49254	-0.97729	-1.0031	0.036248	0.2936	0.0031821	0.037105	0.00066767	0.0065215	sp|P93013|AGP30_ARATH Non-classical arabinogalactan protein 30 OS=Arabidopsis thaliana GN=AGP30 PE=2 SV=1//4.84508e-35
	Gh_Sca050077G01	4.12352	2.25358	2.17539	2.57742	-0.95675	-1.002	-0.76518	0.0019923	0.04714	0.00078056	0.012435	0.011956	0.089157	sp|O22126|FLA8_ARATH Fasciclin-like arabinogalactan protein 8 OS=Arabidopsis thaliana GN=FLA8 PE=1 SV=1//2.05034e-91
	Gh_A11G1380	24.1712	13.8619	11.2091	14.2859	-0.88566	-1.1885	-0.84135	0.0043023	0.079458	0.00029708	0.0057036	0.076233	0.0065215	sp|Q9SU13|FLA2_ARATH Fasciclin-like arabinogalactan protein 2 OS=Arabidopsis thaliana GN=FLA2 PE=1 SV=1//4.3883e-141
	Gh_D11G3503	63.6496	38.8426	30.4989	38.9511	-0.79629	-1.1432	-0.79187	0.0023227	0.052399	7.4936e-05	0.0018317	0.070111	0.0065215	sp|Q9SU13|FLA2_ARATH Fasciclin-like arabinogalactan protein 2 OS=Arabidopsis thaliana GN=FLA2 PE=1 SV=1//1.75456e-149
	Gh_A12G0933	80.5432	44.9704	43.3921	42.7155	-0.92341	-0.9728	-1.0012	2.9693e-08	4.8562e-06	1.1308e-12	1.9748e-10	3.2624e-10	5.2553e-08	sp|O22126|FLA8_ARATH Fasciclin-like arabinogalactan protein 8 OS=Arabidopsis thaliana GN=FLA8 PE=1 SV=1//3.51379e-167
	Gh_A12G1255	35.1122	19.2034	8.75923	7.05514	-0.95674	-2.0983	-2.4063	0.064801	0.40206	4.6433e-06	0.00016842	1.7967e-07	0.0065215	sp|P47925|CWP_ARATH Putative cell wall protein OS=Arabidopsis thaliana GN=At2g20870 PE=2 SV=2//6.51899e-08
	Gh_D13G2417	20.6177	63.5573	8.94845	10.4198	1.5579	-1.293	-1.0646	0.039389	0.30727	0.49159	0.85916	0.55427	0.86399	sp|P84527|KWL_ACTDE Kiwellin OS=Actinidia deliciosa PE=1 SV=1//2.10724e-09
	Gh_D13G0464	2.02755	6.00154	5.98579	6.54403	1.483	1.4833	1.599	0.0071901	0.11063	2.4414e-06	9.7215e-05	0.0047242	0.0065215	sp|B9G9L9|BURP17_ORYSJ BURP domain-containing protein 17 OS=Oryza sativa subsp. japonica GN=BURP17 PE=2 SV=1//3.51981e-22
	Gh_D10G1918	7.32884	0.636665	0.270834	0.266599	-3.6135	-4.8102	-4.872	0.0020751	0.048604	0.00019095	0.0039803	0.00018491	0.0041619	sp|B9G9L9|BURP17_ORYSJ BURP domain-containing protein 17 OS=Oryza sativa subsp. japonica GN=BURP17 PE=2 SV=1//1.05536e-35
	Gh_D11G0394	4.29032	10.7186	8.43578	6.48111	1.2392	0.8945	0.50612	0.0014417	0.037502	3.3057e-06	0.0001251	0.10211	0.3526	sp|Q8LBB2|KING1_ARATH SNF1-related protein kinase regulatory subunit gamma-1 OS=Arabidopsis thaliana GN=KING1 PE=1 SV=2//0
	Gh_A12G1711	6.28527	14.8117	12.7678	14.2817	1.1533	0.94897	1.0928	0.013921	0.16626	0.0021723	0.027572	0.01165	0.0065215	sp|Q8LBB2|KING1_ARATH SNF1-related protein kinase regulatory subunit gamma-1 OS=Arabidopsis thaliana GN=KING1 PE=1 SV=2//0
	Gh_A04G1048	31.6007	79.6358	117.273	185.897	1.2533	1.8239	2.4689	0.10515	0.50744	0.016318	0.12243	1.1752e-33	0.0065215	sp|Q9T0I5|PRP4_ARATH Proline-rich protein 4 OS=Arabidopsis thaliana GN=PRP4 PE=2 SV=1//6.33722e-31
	Gh_D04G1623	3.98902	8.07556	11.9468	17.1665	0.93867	1.5159	2.0186	0.16713	0.6276	0.040342	0.22692	1.7083e-10	0.0065215	sp|Q9T0I5|PRP4_ARATH Proline-rich protein 4 OS=Arabidopsis thaliana GN=PRP4 PE=2 SV=1//1.85157e-29
	Gh_A05G3533	34.9804	24.4637	17.6665	18.6644	-0.59998	-1.0713	-0.99122	0.00032952	0.012439	1.5644e-14	3.7375e-12	0.00033361	0.0065998	sp|O48809|LRX2_ARATH Leucine-rich repeat extensin-like protein 2 OS=Arabidopsis thaliana GN=LRX2 PE=2 SV=1//0
	Gh_A13G1732	7.61109	5.30851	3.85727	5.29626	-0.60369	-1.0598	-0.60754	0.029759	0.26272	5.2295e-07	2.5305e-05	0.10436	0.0065215	sp|Q9LHF1|LRX4_ARATH Leucine-rich repeat extensin-like protein 4 OS=Arabidopsis thaliana GN=LRX4 PE=2 SV=1//6.53049e-99
	Gh_D06G0679	4.27519	2.38595	1.36312	1.03395	-0.9282	-1.7434	-2.1387	0.065668	0.40453	1.3054e-05	0.00040997	5.1317e-08	0.0065215	sp|Q9LHF1|LRX4_ARATH Leucine-rich repeat extensin-like protein 4 OS=Arabidopsis thaliana GN=LRX4 PE=2 SV=1//4.17257e-101
Expansins	Gh_A09G1454	15.4984	10.769	7.24186	13.134	-0.60898	-1.1811	-0.32514	0.019305	0.20189	3.3808e-05	0.00092865	0.28419	0.0065215	sp|O48818|EXPA4_ARATH Expansin-A4 OS=Arabidopsis thaliana GN=EXPA4 PE=1 SV=1//1.09327e-136
	Gh_A10G1606	2.07419	5.28591	6.28513	6.03198	1.2682	1.5274	1.4531	3.0322e-05	0.0018757	0.0044956	0.047959	5.2139e-07	3.2223e-05	sp|O22874|EXPA8_ARATH Expansin-A8 OS=Arabidopsis thaliana GN=EXPA8 PE=2 SV=1//1.77469e-129
	Gh_D05G2650	2.78498	4.72678	5.36896	9.62137	0.68252	0.88373	1.7027	0.47833	0.91754	0.27459	0.66842	1.4836e-05	0.0065215	sp|O22874|EXPA8_ARATH Expansin-A8 OS=Arabidopsis thaliana GN=EXPA8 PE=2 SV=1//6.46219e-135
	Gh_A05G2385	5.7891	9.12569	21.4808	21.6686	0.5767	1.8322	1.8193	0.42022	0.88483	0.07734	0.33767	2.2974e-06	0.0065215	sp|O22874|EXPA8_ARATH Expansin-A8 OS=Arabidopsis thaliana GN=EXPA8 PE=2 SV=1//4.48582e-135
	Gh_A13G0050	42.6542	45.749	52.1006	104.925	0.018319	0.21486	1.2121	0.99125	1	0.60207	0.92193	0.00039021	0.0065215	sp|O22874|EXPA8_ARATH Expansin-A8 OS=Arabidopsis thaliana GN=EXPA8 PE=2 SV=1//2.14579e-127
	Gh_D13G0060	54.2557	53.8751	71.5814	139.256	-0.092876	0.32301	1.273	0.8055	1	0.30926	0.70337	2.0414e-06	0.00010325	sp|O22874|EXPA8_ARATH Expansin-A8 OS=Arabidopsis thaliana GN=EXPA8 PE=2 SV=1//1.92782e-133
	Gh_D10G1145	14.5186	8.68737	3.08997	1.20991	-0.82473	-2.3158	-3.6742	0.0012437	0.03378	6.5857e-16	1.9788e-13	7.1648e-27	1.332e-23	sp|O22874|EXPA8_ARATH Expansin-A8 OS=Arabidopsis thaliana GN=EXPA8 PE=2 SV=1//2.33591e-116
	Gh_A10G2323	11.281	6.42651	2.43012	0.827613	-0.89688	-2.3051	-3.8565	0.0072642	0.11147	9.3657e-09	7.3065e-07	4.9076e-16	2.391e-13	sp|O22874|EXPA8_ARATH Expansin-A8 OS=Arabidopsis thaliana GN=EXPA8 PE=2 SV=1//2.18809e-116
	Gh_D04G1924	91.2469	45.1222	40.0761	70.8159	-1.0978	-1.2654	-0.45141	0.0010679	0.030222	0.00022295	0.0045106	0.15039	0.44256	sp|O22874|EXPA8_ARATH Expansin-A8 OS=Arabidopsis thaliana GN=EXPA8 PE=2 SV=1//2.99711e-121
	Gh_A05G3493	25.7175	6.84222	7.47604	20.0696	-1.9922	-1.8615	-0.44038	4.316e-23	4.8716e-20	3.664e-26	3.2322e-23	0.30084	0.64602	sp|O22874|EXPA8_ARATH Expansin-A8 OS=Arabidopsis thaliana GN=EXPA8 PE=2 SV=1//3.22737e-120
	Gh_A13G0672	40.1855	86.8845	156.678	210.382	1.03	1.8898	2.2975	0.016843	0.18651	0.00021224	0.0043295	1.6246e-11	3.3965e-09	sp|Q9LDR9|EXPA10_ARATH Expansin-A10 OS=Arabidopsis thaliana GN=EXPA10 PE=2 SV=1//7.28768e-147
	Gh_D02G1839	6.04668	11.006	6.43984	13.1137	0.77913	0.0089404	1.0264	0.10215	0.5009	0.93453	1	8.9853e-07	0.0065215	sp|Q9SKU2|EXPB1_ARATH Expansin-B1 OS=Arabidopsis thaliana GN=EXPB1 PE=2 SV=1//9.18769e-118
	Gh_D08G1777	2.2187	44.9398	38.9866	33.6611	4.2594	4.0663	3.8337	3.266e-07	3.8704e-05	2.5657e-09	2.2897e-07	0.00074567	0.012206	sp|O23547|EXLB1_ARATH Expansin-like B1 OS=Arabidopsis thaliana GN=EXLB1 PE=2 SV=2//3.77847e-105
	Gh_D13G0786	80.3895	119.517	172.488	257.085	0.48918	1.0328	1.5876	0.26832	0.75571	0.085255	0.35761	3.5585e-07	0.0065215	sp|O80622|EXPA15_ARATH Expansin-A15 OS=Arabidopsis thaliana GN=EXPA15 PE=2 SV=2//3.09411e-144
	Gh_D05G2934	6.1412	5.13904	4.04499	0.583794	-0.34556	-0.69575	-3.4874	0.84126	1	0.53025	0.88509	0.031139	0.0065215	sp|O80622|EXPA15_ARATH Expansin-A15 OS=Arabidopsis thaliana GN=EXPA15 PE=2 SV=2//1.57481e-132
XTH	Gh_A02G1729	114.457	48.1213	39.3599	36.3092	-1.3335	-1.6195	-1.741	6.0685e-05	0.003234	5.8454e-06	0.0002051	1.1285e-05	0.00043438	sp|P35694|XTH2_SOYBN Xyloglucan endotransglucosylase/hydrolase 2 OS=Glycine max PE=2 SV=1//1.43224e-162
	Gh_D02G0220	172.552	69.4406	47.8206	48.6454	-1.3977	-1.9314	-1.9116	7.399e-08	1.0793e-05	4.1995e-12	6.658e-10	2.737e-08	2.6148e-06	sp|P35694|XTH2_SOYBN Xyloglucan endotransglucosylase/hydrolase 2 OS=Glycine max PE=2 SV=1//2.46694e-163
	Gh_D03G0294	13.0107	34.7447	87.4359	128.885	1.337	2.6877	3.2203	0.20222	0.67487	0.020938	0.14586	0.0015582	0.0065215	sp|Q8LF99|XTH6_ARATH Probable xyloglucan endotransglucosylase/hydrolase protein 6 OS=Arabidopsis thaliana GN=XTH6 PE=2 SV=2//2.68582e-174
	Gh_A11G0455	33.512	92.4236	128.876	161.506	1.3825	1.8721	2.1783	0.10578	0.50871	0.013082	0.10456	0.0012942	0.0065215	sp|Q8LER3|XTH7_ARATH Probable xyloglucan endotransglucosylase/hydrolase protein 7 OS=Arabidopsis thaliana GN=XTH7 PE=2 SV=2//3.37229e-161
	Gh_A10G0146	5.64021	1.90016	1.3955	1.44744	-1.653	-2.1016	-2.0488	4.8811e-08	7.5354e-06	1.5756e-10	1.8564e-08	6.4906e-10	9.5193e-08	sp|Q8L9A9|XTH8_ARATH Probable xyloglucan endotransglucosylase/hydrolase protein 8 OS=Arabidopsis thaliana GN=XTH8 PE=2 SV=2//1.39716e-170
	Gh_A03G1432	185.386	95.8321	82.8233	82.4441	-1.0354	-1.2478	-1.2554	0.00040093	0.014491	0.00012088	0.0027359	0.00015616	0.0036597	sp|Q8LDW9|XTH9_ARATH Xyloglucan endotransglucosylase/hydrolase protein 9 OS=Arabidopsis thaliana GN=XTH9 PE=2 SV=2//1.22359e-155
	Gh_D02G1891	232.917	115.632	83.2553	84.4063	-1.0937	-1.5682	-1.5493	0.00041324	0.014796	5.9601e-06	0.00020828	3.1498e-05	0.0010364	sp|Q8LDW9|XTH9_ARATH Xyloglucan endotransglucosylase/hydrolase protein 9 OS=Arabidopsis thaliana GN=XTH9 PE=2 SV=2//3.41068e-156
	Gh_A13G0500	27.2147	25.4145	14.3833	19.6926	-0.18195	-1.0045	-0.55733	0.49135	0.92716	0.00071848	0.011621	0.12765	0.0065215	sp|Q8LDW9|XTH9_ARATH Xyloglucan endotransglucosylase/hydrolase protein 9 OS=Arabidopsis thaliana GN=XTH9 PE=2 SV=2//5.23121e-162
	Gh_D08G2130	4.17273	23.0648	48.4871	22.2811	2.3829	3.4674	2.3227	0.0012675	0.034197	2.8188e-06	0.00010958	0.015656	0.107	sp|Q9SJL9|XTH32_ARATH Probable xyloglucan endotransglucosylase/hydrolase protein 32 OS=Arabidopsis thaliana GN=XTH32 PE=2 SV=1//1.04527e-134
	Gh_D04G1060	148.327	73.1535	72.8337	75.1013	-1.1039	-1.1093	-1.068	3.12e-11	8.8768e-09	2.9933e-16	9.5798e-14	7.7807e-08	6.2304e-06	sp|Q9SJL9|XTH32_ARATH Probable xyloglucan endotransglucosylase/hydrolase protein 32 OS=Arabidopsis thaliana GN=XTH32 PE=2 SV=1//1.05464e-175
	Gh_A11G2885	64.4977	11.6684	11.7141	12.1145	-2.5496	-2.5522	-2.4982	1.8654e-14	8.4497e-12	9.236e-19	4.181e-16	7.205e-17	3.9648e-14	sp|Q9SJL9|XTH32_ARATH Probable xyloglucan endotransglucosylase/hydrolase protein 32 OS=Arabidopsis thaliana GN=XTH32 PE=2 SV=1//1.25895e-163
	Gh_D11G3271	70.4339	19.5674	21.3379	17.5515	-1.9305	-1.8098	-2.0931	7.8317e-09	1.4653e-06	4.6311e-21	2.5493e-18	4.3709e-22	5.0108e-19	sp|Q9SJL9|XTH32_ARATH Probable xyloglucan endotransglucosylase/hydrolase protein 32 OS=Arabidopsis thaliana GN=XTH32 PE=2 SV=1//1.70115e-161
	Gh_A09G1365	62.9447	42.2157	32.1893	33.5954	-0.66017	-1.0491	-0.99274	0.00010824	0.0051468	2.6336e-13	5.3142e-11	1.6299e-09	2.1194e-07	sp|Q9SJL9|XTH32_ARATH Probable xyloglucan endotransglucosylase/hydrolase protein 32 OS=Arabidopsis thaliana GN=XTH32 PE=2 SV=1//2.05523e-170
	Gh_A04G0599	23.6263	11.1432	9.58398	8.46884	-1.1674	-1.3848	-1.567	7.1296e-10	1.6363e-07	1.3051e-16	4.4676e-14	1.1276e-13	3.478e-11	sp|Q9SJL9|XTH32_ARATH Probable xyloglucan endotransglucosylase/hydrolase protein 32 OS=Arabidopsis thaliana GN=XTH32 PE=2 SV=1//2.81037e-176
	Gh_A08G1784	52.786	118.072	166.454	120.797	1.0772	1.5831	1.1025	0.00055416	0.018495	4.0038e-05	0.0010707	0.011933	0.089054	sp|Q9SJL9|XTH32_ARATH Probable xyloglucan endotransglucosylase/hydrolase protein 32 OS=Arabidopsis thaliana GN=XTH32 PE=2 SV=1//3.33392e-135
