# Supplementary material for: Transcriptome Profiling of the Elongating Internode of Cotton (Gossypium hirsutum L.) Seedlings in Response to Mepiquat Chloride
Source: Front Plant Sci. 2020 Jan 28;10:1751. doi: 10.3389/fpls.2019.01751 (PMC6997534; doi:10.3389/fpls.2019.01751)
Supplement: Supplementary file 11 [file Table_5.xlsx]

## Sheet: sheet1
Table S5 Expression of MC responsive aquaporin genes in the second internode of cotton seedlings
Gene ID	C0_fpkm	C48_fpkm	C72_fpkm	C96_fpkm	log2 Fold Change (C48/C0)	log2 Fold Change (C72/C0)	log2 Fold Change (C96/C0)	pval (C48/C0)	padj (C48/C0)	pval (C72/C0)	padj (C72/C0)	pval (C96/C0)	padj (C96/C0)	gene annotiation
Gh_A09G1529	240.465	124.707	102.173	72.4622	-1.0307	-1.3229	-1.8212	2.831e-10	7.0116e-08	1.5387e-15	4.3575e-13	4.8179e-30	1.069e-26	sp|Q39196|PIP14_ARATH Probable aquaporin PIP1-4 OS=Arabidopsis thaliana GN=PIP1.4 PE=1 SV=1//2.34939e-174
Gh_D09G1547	288.731	119.89	116.88	102.471	-1.3517	-1.3907	-1.5842	1.4119e-16	7.777e-14	7.3492e-13	1.3521e-10	4.3204e-17	2.456e-14	sp|Q39196|PIP14_ARATH Probable aquaporin PIP1-4 OS=Arabidopsis thaliana GN=PIP1.4 PE=1 SV=1//1.93708e-173
Gh_A01G1843	92.3551	13.6583	17.5451	25.4875	-2.8408	-2.474	-1.9423	4.7767e-22	4.6983e-19	7.3692e-19	3.4261e-16	8.6081e-12	1.8978e-09	sp|P43287|PIP22_ARATH Aquaporin PIP2-2 OS=Arabidopsis thaliana GN=PIP2-2 PE=1 SV=2//1.36707e-176
Gh_D09G1409	225.303	21.0498	30.8697	30.858	-3.5053	-2.9496	-2.9569	1.0679e-41	3.6764e-38	2.8148e-34	4.724e-31	1.1179e-33	2.9575e-30	sp|P43287|PIP22_ARATH Aquaporin PIP2-2 OS=Arabidopsis thaliana GN=PIP2-2 PE=1 SV=2//4.35577e-176
Gh_D04G1090	341.409	99.0102	158.762	158.502	-1.8703	-1.1782	-1.1935	1.0465e-07	1.4527e-05	0.00022849	0.0046024	0.0001545	0.0036246	sp|P43287|PIP22_ARATH Aquaporin PIP2-2 OS=Arabidopsis thaliana GN=PIP2-2 PE=1 SV=2//3.5388e-176
Gh_A09G1405	486.057	91.9307	131.849	131.484	-2.4876	-1.9578	-1.9766	4.6505e-36	1.1436e-32	1.1003e-26	1.0231e-23	3.5417e-34	1.0151e-30	sp|P43287|PIP22_ARATH Aquaporin PIP2-2 OS=Arabidopsis thaliana GN=PIP2-2 PE=1 SV=2//1.29969e-175
Gh_D01G2086	26.3603	3.10529	3.46183	3.68245	-3.169	-3.0057	-2.9257	8.3826e-11	2.2284e-08	3.4928e-10	3.8764e-08	6.4379e-10	9.4621e-08	sp|P43287|PIP22_ARATH Aquaporin PIP2-2 OS=Arabidopsis thaliana GN=PIP2-2 PE=1 SV=2//1.32842e-175
Gh_D01G2085	17.722	11.2283	9.2188	12.2608	-0.74255	-1.0237	-0.61922	0.010445	0.13999	0.002943	0.035029	0.059354	0.0065215	sp|P43287|PIP22_ARATH Aquaporin PIP2-2 OS=Arabidopsis thaliana GN=PIP2-2 PE=1 SV=2//1.78022e-142
Gh_A01G1844	47.3277	14.5273	16.354	19.6754	-1.786	-1.6126	-1.3524	8.7844e-06	0.00066905	9.9427e-06	0.00032531	8.8064e-05	0.0023298	sp|P43287|PIP22_ARATH Aquaporin PIP2-2 OS=Arabidopsis thaliana GN=PIP2-2 PE=1 SV=2//1.75293e-174
Gh_A08G1761	6.5367	3.24425	1.39337	1.9869	-1.0941	-2.3184	-1.8097	1.1512e-05	0.00084054	3.7108e-14	8.4828e-12	5.0875e-08	4.3798e-06	sp|Q6K215|PIP22_ORYSJ Probable aquaporin PIP2-2 OS=Oryza sativa subsp. japonica GN=PIP2-2 PE=2 SV=1//1.28554e-162
Gh_A03G0281	32.3121	20.1166	13.9725	15.6757	-0.76659	-1.2862	-1.1337	0.072133	0.42323	2.1887e-08	1.551e-06	1.2653e-05	0.0065215	sp|Q6K215|PIP22_ORYSJ Probable aquaporin PIP2-2 OS=Oryza sativa subsp. japonica GN=PIP2-2 PE=2 SV=1//6.16364e-166
Gh_D03G1822	47.0757	14.5652	9.37667	12.3363	-1.775	-2.4012	-2.021	0.00023783	0.009692	1.4558e-07	8.2922e-06	1.9033e-06	9.763e-05	sp|Q6K215|PIP22_ORYSJ Probable aquaporin PIP2-2 OS=Oryza sativa subsp. japonica GN=PIP2-2 PE=2 SV=1//1.46978e-166
Gh_D02G2248	66.6975	42.2122	30.5423	25.2017	-0.74361	-1.2158	-1.4925	3.1253e-05	0.0019214	2.5673e-07	1.3557e-05	4.2934e-11	8.3661e-09	sp|Q9ZVX8|PIP28_ARATH Probable aquaporin PIP2-8 OS=Arabidopsis thaliana GN=PIP2-8 PE=1 SV=1//2.69282e-175
Gh_A03G1815	67.5416	36.5887	27.0093	27.4223	-0.96799	-1.4103	-1.3896	1.3201e-08	2.3281e-06	5.8263e-13	1.0953e-10	7.7623e-17	4.2042e-14	sp|Q9ZVX8|PIP28_ARATH Probable aquaporin PIP2-8 OS=Arabidopsis thaliana GN=PIP2-8 PE=1 SV=1//4.63137e-176
Gh_A12G0369	14.9581	27.5365	29.9131	40.1072	0.79714	0.92303	1.3323	0.12893	0.55685	0.03465	0.2052	3.8831e-10	0.0065215	sp|Q7XLR1|PIP26_ORYSJ Probable aquaporin PIP2-6 OS=Oryza sativa subsp. japonica GN=PIP2-6 PE=2 SV=2//1.58133e-23
Gh_A13G0156	1.85329	4.17363	4.05919	2.97778	1.0875	1.0634	0.59792	0.00024283	0.0098525	0.063042	0.29827	0.064879	0.26735	sp|P25794|PIP2_PEA Probable aquaporin PIP-type 7a OS=Pisum sativum GN=TRG-31 PE=2 SV=2//6.47728e-174
Gh_A10G2091	1.93915	6.62472	6.90157	5.23537	1.688	1.7555	1.3401	0.023883	0.23128	8.1423e-05	0.0019636	0.0065668	0.0065215	sp|P25794|PIP2_PEA Probable aquaporin PIP-type 7a OS=Pisum sativum GN=TRG-31 PE=2 SV=2//0
Gh_D10G2359	3.34268	0.837991	0.854536	1.5145	-2.0785	-2.0288	-1.2288	2.8927e-09	5.8578e-07	1.98e-09	1.8238e-07	0.00017121	0.003915	sp|P25794|PIP2_PEA Probable aquaporin PIP-type 7a OS=Pisum sativum GN=TRG-31 PE=2 SV=2//0
Gh_A10G2090	11.7268	2.03812	3.87725	5.85219	-2.6079	-1.6636	-1.0893	1.3619e-13	5.3582e-11	1.725e-06	7.189e-05	4.2213e-05	0.00131	sp|P25794|PIP2_PEA Probable aquaporin PIP-type 7a OS=Pisum sativum GN=TRG-31 PE=2 SV=2//0
Gh_D10G2360	15.5033	2.27252	2.19132	3.50749	-2.8549	-2.9067	-2.2321	5.2684e-15	2.5016e-12	1.571e-15	4.4303e-13	1.6576e-10	2.8504e-08	sp|P25794|PIP2_PEA Probable aquaporin PIP-type 7a OS=Pisum sativum GN=TRG-31 PE=2 SV=2//0
Gh_A10G2089	16.4845	3.18952	4.12174	4.36008	-2.4543	-2.0767	-2.0083	5.441e-17	3.0707e-14	1.6493e-13	3.4494e-11	1.1966e-13	3.6745e-11	sp|P25794|PIP2_PEA Probable aquaporin PIP-type 7a OS=Pisum sativum GN=TRG-31 PE=2 SV=2//0
Gh_D13G0175	25.034	9.67997	7.92456	7.02135	-1.4545	-1.7372	-1.9212	2.8793e-14	1.2471e-11	2.2637e-24	1.7307e-21	3.5321e-23	4.9582e-20	sp|P25794|PIP2_PEA Probable aquaporin PIP-type 7a OS=Pisum sativum GN=TRG-31 PE=2 SV=2//0
Gh_A04G1393	516.316	253.708	182.273	159.857	-1.1087	-1.587	-1.7774	9.3377e-07	9.69e-05	7.6296e-10	7.7544e-08	3.684e-10	5.7987e-08	sp|P25818|TIP11_ARATH Aquaporin TIP1-1 OS=Arabidopsis thaliana GN=TIP1-1 PE=1 SV=1//3.15142e-147
Gh_D04G1049	872.446	440.244	546.667	519.316	-1.07	-0.7526	-0.83411	3.1016e-07	3.7139e-05	6.6697e-05	0.001661	0.0012272	0.017652	sp|P25818|TIP11_ARATH Aquaporin TIP1-1 OS=Arabidopsis thaliana GN=TIP1-1 PE=1 SV=1//3.15142e-147
Gh_D03G1253	11.3921	0.843716	0.855591	1.40138	-3.8359	-3.812	-3.1093	0.00069722	0.022031	0.00071219	0.011542	0.0027771	0.032077	sp|O82598|TIP13_ARATH Aquaporin TIP1-3 OS=Arabidopsis thaliana GN=TIP1-3 PE=1 SV=1//1.4115e-119
Gh_D10G2205	84.3372	7.6051	7.50495	17.9983	-3.5578	-3.5766	-2.3088	5.5721e-20	4.6787e-17	2.8743e-20	1.5097e-17	1.2782e-06	6.9395e-05	sp|O82598|TIP13_ARATH Aquaporin TIP1-3 OS=Arabidopsis thaliana GN=TIP1-3 PE=1 SV=1//8.85933e-143
Gh_A10G1912	157.981	19.7017	16.0676	42.4474	-3.0889	-3.3894	-1.9745	1.1823e-22	1.2523e-19	1.4484e-24	1.1455e-21	0.00018598	0.0041765	sp|O82598|TIP13_ARATH Aquaporin TIP1-3 OS=Arabidopsis thaliana GN=TIP1-3 PE=1 SV=1//1.41695e-142
Gh_D13G2394	32.2149	11.2152	15.5921	16.1199	-1.6042	-1.1183	-1.0845	6.9264e-07	7.5222e-05	5.8453e-05	0.0014852	8.5047e-06	0.00034311	sp|Q94CS9|TIP12_ORYSJ Probable aquaporin TIP1-2 OS=Oryza sativa subsp. japonica GN=TIP1-2 PE=2 SV=1//1.16673e-105
Gh_A13G1995	55.8902	22.3021	28.5148	28.5918	-1.4076	-1.0451	-1.0526	3.8656e-12	1.2379e-09	8.4735e-09	6.6786e-07	2.3981e-09	2.9721e-07	sp|Q94CS9|TIP12_ORYSJ Probable aquaporin TIP1-2 OS=Oryza sativa subsp. japonica GN=TIP1-2 PE=2 SV=1//2.92876e-106
