# Supplementary material for: Transcriptome Profiling of the Elongating Internode of Cotton (Gossypium hirsutum L.) Seedlings in Response to Mepiquat Chloride
Source: Front Plant Sci. 2020 Jan 28;10:1751. doi: 10.3389/fpls.2019.01751 (PMC6997534; doi:10.3389/fpls.2019.01751)
Supplement: Supplementary file 12 [file Table_6.xlsx]

## Sheet: sheet1
Table S6 Expression of DEGs involved in phytohormone metabolism, transport and signal transduction pathways in the second internode of cotton seedlings in response to MC
Pathway	Gene ID	C0_fpkm	C48_fpkm	C72_fpkm	C96_fpkm	log2 Fold Change (C48/C0)	log2 Fold Change (C72/C0)	log2 Fold Change (C96/C0)	pval (C48/C0)	padj (C48/C0)	pval (C72/C0)	padj (C72/C0)	pval (C96/C0)	padj (C96/C0)	gene annotiation
GA	Gh_A05G3508	37.765	25.1736	16.9879	18.4641	-0.66835	-1.2327	-1.1223	0.0012298	0.033481	1.0687e-17	4.1781e-15	1.5933e-11	3.3414e-09	sp|Q93Z79|CYP714A1_ARATH Cytochrome P450 714A1 OS=Arabidopsis thaliana GN=CYP714A1 PE=2 SV=1//0
	Gh_A06G1386	1.40104	3.06122	2.8547	3.07112	1.0441	0.9458	1.0409	0.00058085	0.019179	0.0004737	0.0083191	0.0030173	0.034046	sp|O23051|KAO1_ARATH Ent-kaurenoic acid oxidase 1 OS=Arabidopsis thaliana GN=KAO1 PE=2 SV=1//0
	Gh_Sca030829G01	15.0937	11.1969	5.67499	5.3309	-0.51665	-1.5094	-1.595	0.15462	0.60571	0.0018933	0.024828	0.0016184	0.0065215	sp|Q9AXH9|KAO1_HORVU Ent-kaurenoic acid oxidase 1 OS=Hordeum vulgare GN=KAO1 PE=1 SV=1//4.75899e-23
	Gh_D11G1281	1.44722	1.63723	2.60744	3.73737	0.096625	0.78398	1.2808	0.77794	1	0.19671	0.56735	0.00032933	0.0065215	sp|O04408|CPS_PEA Ent-copalyl diphosphate synthase, chloroplastic OS=Pisum sativum PE=2 SV=1//0
	Gh_A11G1131	1.51024	2.22881	3.30029	4.24426	0.4797	1.0539	1.4029	0.053763	0.36467	0.00017483	0.0037211	3.5079e-10	5.5468e-08	sp|O04408|CPS_PEA Ent-copalyl diphosphate synthase, chloroplastic OS=Pisum sativum PE=2 SV=1//0
	Gh_A09G1601	1.72865	2.48077	3.76468	2.3761	0.44118	1.0507	0.37146	0.15553	0.60711	0.00025541	0.0050506	0.23917	0.57112	sp|Q39111|GA20OX2_ARATH Gibberellin 20 oxidase 2 OS=Arabidopsis thaliana GN=GA20OX2 PE=2 SV=1//0
	Gh_D01G0300	4.19485	0.623093	0.296764	0.496722	-2.8357	-3.9183	-3.1665	1.376e-17	8.535e-15	6.2017e-27	6.0102e-24	1.9646e-19	1.7325e-16	sp|Q9SQ80|GA2OX1_PEA Gibberellin 2-beta-dioxygenase 1 OS=Pisum sativum GN=GA2OX1 PE=1 SV=1//6.26985e-166
	Gh_D13G1609	2.53756	1.07158	0.603636	0.683237	-1.3249	-2.1476	-1.9778	9.1713e-05	0.0045002	4.0962e-09	3.4796e-07	1.3537e-07	1.0107e-05	sp|Q9SQ80|GA2OX1_PEA Gibberellin 2-beta-dioxygenase 1 OS=Pisum sativum GN=GA2OX1 PE=1 SV=1//3.3726e-171
	Gh_A13G1308	2.07761	0.734575	0.569569	0.467365	-1.5824	-1.9425	-2.2387	3.1254e-05	0.0019214	6.6579e-07	3.1335e-05	1.2781e-07	9.6612e-06	sp|Q9SQ80|GA2OX1_PEA Gibberellin 2-beta-dioxygenase 1 OS=Pisum sativum GN=GA2OX1 PE=1 SV=1//1.34936e-170
	Gh_A01G2049	2.62426	0.279166	0.125503	0.254414	-3.3154	-4.4699	-3.4512	6.9523e-10	1.6009e-07	6.4245e-13	1.198e-10	5.0586e-10	7.5808e-08	sp|Q9SQ80|GA2OX1_PEA Gibberellin 2-beta-dioxygenase 1 OS=Pisum sativum GN=GA2OX1 PE=1 SV=1//1.22044e-163
	Gh_Sca004917G01	1.5095	0.733215	0.511127	0.484833	-1.1261	-1.6526	-1.7278	0.0068919	0.10758	0.00016325	0.0035213	0.00014353	0.0034239	sp|Q9XG83|GA2OX_PHACN Gibberellin 2-beta-dioxygenase OS=Phaseolus coccineus GN=GA2OX1 PE=2 SV=1//8.03721e-167
	Gh_D09G0746	1.39449	5.54979	4.8645	7.50212	1.9082	1.7282	2.3348	0.014724	0.17249	0.003933	0.043578	0.033741	0.17779	sp|Q9XFR9|GA2OX2_ARATH Gibberellin 2-beta-dioxygenase 2 OS=Arabidopsis thaliana GN=GA2OX2 PE=2 SV=1//8.79322e-144
	Gh_A09G2173	3.82386	2.27118	1.72977	1.93405	-0.83488	-1.2293	-1.0671	0.00053744	0.018091	1.7298e-07	9.6686e-06	0.00019187	0.0042698	sp|Q5BN22|RGA2_BRACM DELLA protein RGA2 OS=Brassica campestris GN=RGA2 PE=3 SV=1//1.65373e-74
	Gh_A05G0135	11.3291	7.7496	6.24694	5.84883	-0.63136	-0.94117	-1.0409	0.0008549	0.025636	1.9905e-08	1.4208e-06	3.2783e-08	3.0391e-06	sp|Q9LQT8|GAI_ARATH DELLA protein GAI OS=Arabidopsis thaliana GN=GAI PE=1 SV=1//2.88061e-146
	Gh_D06G0560	18.7822	8.47497	9.23167	8.79162	-1.2303	-1.1081	-1.1772	1.0535e-07	1.4594e-05	2.3542e-12	3.9509e-10	0.00074997	0.012243	sp|Q9LQT8|GAI_ARATH DELLA protein GAI OS=Arabidopsis thaliana GN=GAI PE=1 SV=1//1.77083e-130
	Gh_A01G1242	46.2155	26.8466	23.1131	24.988	-0.86557	-1.0801	-0.97157	1.8038e-07	2.3345e-05	2.7539e-11	3.7449e-09	1.1538e-05	0.00044265	sp|Q6EI05|GAIPB_CUCMA DELLA protein GAIP-B OS=Cucurbita maxima GN=GAIPB PE=2 SV=1//0
	Gh_A12G0052	1.01146	4.46648	4.94805	2.19692	2.0596	2.2158	1.0255	0.024974	0.23728	2.5861e-10	2.9412e-08	0.21616	0.54221	sp|Q9LYC1|GID1B_ARATH Gibberellin receptor GID1B OS=Arabidopsis thaliana GN=GID1B PE=1 SV=1//0
	Gh_D13G1846	8.03432	7.27555	5.14189	4.21313	-0.22536	-0.723	-1.0194	0.25567	0.74324	0.00018457	0.0038755	3.3412e-06	0.0065215	sp|Q940G6|GID1C_ARATH Gibberellin receptor GID1C OS=Arabidopsis thaliana GN=GID1C PE=1 SV=1//0
	Gh_A13G1517	8.20143	6.13217	3.02396	2.59606	-0.50217	-1.5195	-1.7503	0.12291	0.54524	2.6662e-06	0.00010451	1.3231e-06	0.0065215	sp|Q940G6|GID1C_ARATH Gibberellin receptor GID1C OS=Arabidopsis thaliana GN=GID1C PE=1 SV=1//0
	Gh_D04G0443	112.504	290.61	499.716	500.998	1.2862	2.0792	2.0646	2.546e-14	1.1165e-11	9.1267e-05	0.0021655	7.7539e-08	6.2162e-06	sp|P46690|GASA4_ARATH Gibberellin-regulated protein 4 OS=Arabidopsis thaliana GN=GASA4 PE=1 SV=2//3.2782e-39
	Gh_D03G0633	2.02845	2.39069	5.16227	5.20657	0.15709	1.2751	1.2711	0.79304	1	0.0020373	0.026286	0.0028549	0.032707	sp|Q6NMQ7|GASA6_ARATH Gibberellin-regulated protein 6 OS=Arabidopsis thaliana GN=GASA6 PE=3 SV=1//5.82184e-26
	Gh_D07G2220	428.7	363.893	242.035	182.521	-0.32097	-0.91464	-1.319	0.15064	0.59852	0.00024603	0.0049083	6.1803e-08	5.128e-06	sp|Q9LFR3|GASA14_ARATH Gibberellin-regulated protein 14 OS=Arabidopsis thaliana GN=GASA14 PE=1 SV=1//1.61561e-21
	Gh_A07G1951	11.6504	5.75755	4.41349	5.14313	-1.1027	-1.4833	-1.2669	0.00098309	0.028416	2.0233e-05	0.00059522	0.00083033	0.013174	sp|Q9M384|SCR_ARATH Protein SCARECROW OS=Arabidopsis thaliana GN=SCR PE=1 SV=1//8.33006e-137
	Gh_D07G2168	4.43538	1.62866	0.897519	1.27505	-1.5307	-2.3886	-1.8858	4.2107e-06	0.00035399	5.2353e-11	6.7586e-09	1.4417e-06	7.6576e-05	sp|Q9M384|SCR_ARATH Protein SCARECROW OS=Arabidopsis thaliana GN=SCR PE=1 SV=1//1.48616e-136
	Gh_A12G0855	4.35199	7.69745	7.55245	9.57291	0.73851	0.71942	1.0471	0.015313	0.17634	0.0044148	0.047354	2.2793e-05	0.00078195	sp|O81316|SCL6_ARATH Scarecrow-like protein 6 OS=Arabidopsis thaliana GN=SCL6 PE=1 SV=1//2.87557e-158
	Gh_D10G0904	1.31607	2.81724	1.91092	2.69091	1.0146	0.45407	0.9403	0.00030711	0.011793	0.12161	0.4386	0.040641	0.19908	sp|O23210|SCL15_ARATH Scarecrow-like protein 15 OS=Arabidopsis thaliana GN=SCL15 PE=2 SV=3//1.51966e-146
	Gh_D12G0935	2.77385	6.27275	6.40214	6.95603	1.0931	1.1296	1.2366	0.0038513	0.07378	9.8822e-06	0.00032349	2.3138e-09	2.878e-07	sp|O81316|SCL6_ARATH Scarecrow-like protein 6 OS=Arabidopsis thaliana GN=SCL6 PE=1 SV=1//9.26271e-159
	Gh_D13G2273	1.65881	3.35939	4.47464	3.79238	0.93362	1.3577	1.1012	0.018334	0.19578	0.00029941	0.0057418	0.00070247	0.011688	sp|Q9LPR8|SCL3_ARATH Scarecrow-like protein 3 OS=Arabidopsis thaliana GN=SCL3 PE=2 SV=1//0
	Gh_A11G1947	2.0458	0.797422	0.353019	0.228214	-1.4432	-2.6123	-3.2488	0.0084085	0.12209	7.2859e-07	3.3919e-05	2.9282e-08	2.7667e-06	sp|Q9SZF7|SHR_ARATH Protein SHORT-ROOT OS=Arabidopsis thaliana GN=SHR PE=1 SV=1//0
	Gh_A12G0710	4.26557	2.62519	2.33103	1.72034	-0.78337	-0.95054	-1.3962	0.0010687	0.030232	3.1475e-05	0.0008747	5.6154e-08	4.7162e-06	sp|Q9SZF7|SHR_ARATH Protein SHORT-ROOT OS=Arabidopsis thaliana GN=SHR PE=1 SV=1//0
	Gh_D11G2028	7.16969	3.32381	3.38377	3.35881	-1.1911	-1.1664	-1.1795	1.2707e-07	1.7189e-05	1.4333e-08	1.0644e-06	1.3627e-05	0.00050447	sp|Q9SZF7|SHR_ARATH Protein SHORT-ROOT OS=Arabidopsis thaliana GN=SHR PE=1 SV=1//4.95815e-152
	Gh_D01G0703	3.63539	2.15984	1.81885	1.52894	-0.83521	-1.0802	-1.34	0.015258	0.17594	0.00080362	0.012715	0.00016667	0.0038361	sp|Q9LDL7|PAT1_ARATH Scarecrow-like transcription factor PAT1 OS=Arabidopsis thaliana GN=PAT1 PE=2 SV=1//0
Auxin	Gh_A01G0546	5.17071	3.28331	2.34111	1.58861	-0.73722	-1.2251	-1.7919	0.00046179	0.016131	1.0525e-09	1.042e-07	1.1193e-14	4.3011e-12	sp|Q9LSQ4|GH3.6_ARATH Indole-3-acetic acid-amido synthetase GH3.6 OS=Arabidopsis thaliana GN=GH3.6 PE=1 SV=1//0 （生长素钝化）
	Gh_A13G0480	5.34865	2.8381	2.5237	3.02958	-0.99806	-1.1714	-0.90734	4.9236e-06	0.00040648	6.4518e-09	5.2167e-07	2.0947e-05	0.00072844	sp|Q6I581|GH3.5_ORYSJ Probable indole-3-acetic acid-amido synthetase GH3.5 OS=Oryza sativa subsp. japonica GN=GH3.5 PE=2 SV=1//0
	Gh_D01G0557	9.33262	6.92798	4.78893	3.01411	-0.51114	-1.0387	-1.7181	0.0084175	0.12213	2.5672e-08	1.7807e-06	1.3565e-15	6.02e-13	sp|Q9LSQ4|GH3.6_ARATH Indole-3-acetic acid-amido synthetase GH3.6 OS=Arabidopsis thaliana GN=GH3.6 PE=1 SV=1//0
	Gh_D09G1630	12.7826	5.1708	4.87011	6.70514	-1.3875	-1.4755	-1.0148	3.1154e-05	0.0019203	1.8489e-05	0.00054978	0.0044917	0.045229	sp|Q94A02|TAR2_ARATH Tryptophan aminotransferase-related protein 2 OS=Arabidopsis thaliana GN=TAR2 PE=2 SV=1//5.2675e-173
	Gh_A11G0030	12.9222	7.32995	7.21361	6.84423	-0.90023	-0.92636	-1.0036	0.00039481	0.014322	0.00091402	0.014017	8.2609e-05	0.0022146	sp|Q5SMQ9|PIN1_ORYSJ Auxin efflux carrier component 1 OS=Oryza sativa subsp. japonica GN=PIN1 PE=2 SV=1//0
	Gh_A02G0690	11.1076	7.56696	9.05272	5.24034	-0.63811	-0.37305	-1.1731	0.0080872	0.11954	0.081286	0.34823	3.1402e-08	0.0065215	sp|Q9SQH6|PIN6_ARATH Probable auxin efflux carrier component 6 OS=Arabidopsis thaliana GN=PIN6 PE=2 SV=2//0
	Gh_D02G0734	11.4321	8.01538	7.71439	4.99967	-0.5966	-0.65208	-1.2837	0.037319	0.2984	0.0038726	0.043069	6.3174e-06	0.0065215	sp|Q9SQH6|PIN6_ARATH Probable auxin efflux carrier component 6 OS=Arabidopsis thaliana GN=PIN6 PE=2 SV=2//0
	Gh_A10G1114	18.5118	18.2967	9.76846	13.5339	-0.099478	-1.0087	-0.53907	0.65084	0.98796	0.0031986	0.037259	0.04829	0.22281	sp|Q5VQY3|PIN5_ORYSJ Probable auxin efflux carrier component 5 OS=Oryza sativa subsp. japonica GN=PIN5 PE=2 SV=1//1.62274e-88
	Gh_D08G0763	18.701	14.6733	11.5989	9.671	-0.43356	-0.7724	-1.0402	0.014319	0.16942	3.4961e-07	1.7793e-05	2.6491e-09	0.0065215	sp|Q570C0|TIR1_ARATH Protein TRANSPORT INHIBITOR RESPONSE 1 OS=Arabidopsis thaliana GN=TIR1 PE=1 SV=2//0 (生长素受体)
	Gh_D12G1134	5.84748	4.08987	3.23282	2.91426	-0.59916	-0.94316	-1.0929	0.014003	0.16692	0.0003064	0.0058497	1.9505e-07	0.0065215	sp|Q9XED8|ARF9_ARATH Auxin response factor 9 OS=Arabidopsis thaliana GN=ARF9 PE=1 SV=1//0
	Gh_D05G1217	79.9646	40.0216	31.3713	38.4627	-1.082	-1.4348	-1.1411	0.0084656	0.1225	0.00076273	0.01218	0.0057432	0.0065215	sp|P13088|AUX22_SOYBN Auxin-induced protein AUX22 OS=Glycine max GN=AUX22 PE=2 SV=1//4.22724e-72
	Gh_D06G2010	25.6554	7.48011	7.37205	12.8838	-1.8608	-1.8697	-1.0751	1.1003e-08	1.9832e-06	6.4595e-08	4.1116e-06	0.013421	0.096398	sp|P13088|AUX22_SOYBN Auxin-induced protein AUX22 OS=Glycine max GN=AUX22 PE=2 SV=1//3.69323e-81
	Gh_A02G0340	17.1871	8.10427	4.78581	5.4331	-1.1685	-1.9302	-1.7515	2.8862e-05	0.0018035	1.2458e-19	6.2118e-17	1.4389e-14	5.4086e-12	sp|P32294|AUX22B_VIGRR Auxin-induced protein 22B OS=Vigna radiata var. radiata GN=AUX22B PE=2 SV=1//5.96671e-93
	Gh_D02G0405	17.3883	6.86965	4.01134	4.67079	-1.4246	-2.205	-1.9838	1.2265e-05	0.00088244	5.646e-24	4.1328e-21	1.0292e-17	6.5549e-15	sp|P32294|AUX22B_VIGRR Auxin-induced protein 22B OS=Vigna radiata var. radiata GN=AUX22B PE=2 SV=1//3.74649e-91
	Gh_A07G2154	10.2902	8.34483	4.98968	6.63314	-0.38344	-1.125	-0.71885	0.24086	0.7264	0.00075326	0.012062	0.016502	0.1111	sp|O24542|AUX22D_VIGRR Auxin-induced protein 22D OS=Vigna radiata var. radiata GN=AUX22D PE=2 SV=1//8.87947e-56
	Gh_D11G2553	83.3632	39.8652	44.6457	44.6305	-1.1458	-0.9824	-0.98763	1.0872e-07	1.5001e-05	3.3335e-05	0.00091785	1.5929e-05	0.00057636	sp|O24542|AUX22D_VIGRR Auxin-induced protein 22D OS=Vigna radiata var. radiata GN=AUX22D PE=2 SV=1//2.36102e-85
	Gh_D02G2275	5.29414	3.06379	1.84618	3.50544	-0.87295	-1.598	-0.67991	0.064548	0.40129	0.0036758	0.041485	0.16988	0.4726	sp|Q9C7Q1|SAUR66_ARATH Auxin-responsive protein SAUR66 OS=Arabidopsis thaliana GN=SAUR66 PE=2 SV=1//2.61163e-37
	Gh_D02G2214	5.04273	1.32955	0.665655	0.795787	-2.0078	-3.0146	-2.7427	1.5827e-05	0.0010985	9.3363e-09	7.2919e-07	1.4337e-07	1.0604e-05	sp|Q9FJG0|SAUR20_ARATH Auxin-responsive protein SAUR20 OS=Arabidopsis thaliana GN=SAUR20 PE=2 SV=1//4.23978e-28
	Gh_A12G1034	7.24857	16.5698	17.2131	18.5156	1.1089	1.1715	1.2616	0.00022176	0.0091103	2.3421e-05	0.00067598	0.006076	0.055807	sp|Q9ZUZ3|SAUR32_ARATH Auxin-responsive protein SAUR32 OS=Arabidopsis thaliana GN=SAUR32 PE=2 SV=1//5.62013e-41
	Gh_A12G2619	0.632016	3.76506	3.96591	4.98393	2.4942	2.5835	2.8917	0.018149	0.19456	0.0010345	0.015409	0.017751	0.11673	sp|Q9ZUZ3|SAUR32_ARATH Auxin-responsive protein SAUR32 OS=Arabidopsis thaliana GN=SAUR32 PE=2 SV=1//1.36584e-15
	Gh_D01G0949	5.56592	3.37383	2.56228	3.68093	-0.80517	-1.198	-0.68564	0.010812	0.14281	0.00022842	0.0046023	0.033989	0.17848	sp|Q9SGU2|SAUR71_ARATH Auxin-responsive protein SAUR71 OS=Arabidopsis thaliana GN=SAUR71 PE=2 SV=1//4.904e-17
	Gh_A10G0447	3.37046	10.8257	10.0278	8.27204	1.5986	1.4944	1.2011	2.0113e-07	2.5741e-05	6.8833e-07	3.2285e-05	0.049081	0.22513	sp|Q9SGU2|SAUR71_ARATH Auxin-responsive protein SAUR71 OS=Arabidopsis thaliana GN=SAUR71 PE=2 SV=1//2.48886e-37
	Gh_D10G1512	14.4783	7.07804	4.42974	4.26634	-1.1158	-1.792	-1.8511	0.0012177	0.033269	5.0841e-11	6.613e-09	3.1862e-10	5.1519e-08	sp|P33077|IAA4_ARATH Auxin-responsive protein IAA4 OS=Arabidopsis thaliana GN=IAA4 PE=1 SV=2//8.31264e-80
	Gh_A10G1020	4.42728	2.4651	1.55239	2.36175	-0.92894	-1.5949	-0.99086	0.029447	0.261	6.2482e-06	0.0002167	0.0035423	0.038203	sp|P33077|IAA4_ARATH Auxin-responsive protein IAA4 OS=Arabidopsis thaliana GN=IAA4 PE=1 SV=2//4.12538e-82
	Gh_D09G2153	85.8767	52.5145	39.7312	51.8549	-0.79342	-1.1894	-0.81733	4.2212e-05	0.0024133	9.8208e-08	5.938e-06	0.00010597	0.0027025	sp|Q38832|IAA14_ARATH Auxin-responsive protein IAA14 OS=Arabidopsis thaliana GN=IAA14 PE=1 SV=2//3.95535e-87
	Gh_D05G0568	4.55097	1.30281	1.07743	0.85425	-1.8878	-2.1544	-2.4963	2.2347e-05	0.0014626	1.5034e-08	1.1079e-06	1.5396e-09	2.0288e-07	sp|Q93WC4|IAA29_ARATH Auxin-responsive protein IAA29 OS=Arabidopsis thaliana GN=IAA29 PE=2 SV=2//4.99094e-38
	Gh_A06G1664	19.1962	9.66213	5.71544	3.07064	-1.0765	-1.8338	-2.7391	0.085461	0.45954	0.0018163	0.024094	6.915e-05	0.0019343	sp|Q8LAL2|IAA26_ARATH Auxin-responsive protein IAA26 OS=Arabidopsis thaliana GN=IAA26 PE=1 SV=2//4.079e-80
	Gh_D06G0506	3.32992	6.38855	6.42268	10.3927	0.85564	0.87095	1.5513	0.0029892	0.062539	0.001726	0.023069	1.2554e-08	1.3083e-06	sp|Q6K846|IAA9_ORYSJ Auxin-responsive protein IAA9 OS=Oryza sativa subsp. japonica GN=IAA9 PE=2 SV=1//1.43863e-20
	Gh_A12G1083	1.80768	3.83669	5.02675	6.10126	1.0012	1.4011	1.6618	0.00338	0.067435	0.010206	0.087555	0.0028119	0.03236	sp|Q9M1R4|IAA30_ARATH Auxin-responsive protein IAA30 OS=Arabidopsis thaliana GN=IAA30 PE=2 SV=1//3.08928e-30
	Gh_D09G1381	6.07212	6.26643	6.29691	2.23814	-0.038989	-0.029326	-1.5358	0.98205	1	0.95948	1	8.3361e-05	0.0022311	sp|P33083|AUX6B_SOYBN Auxin-induced protein 6B OS=Glycine max PE=2 SV=1//1.0193e-08
	Gh_D02G2213	14.7201	4.2236	2.23813	5.92033	-1.8795	-2.8044	-1.3912	0.013434	0.16271	0.0014988	0.020634	0.063326	0.26353	sp|P33081|AUX15A_SOYBN Auxin-induced protein 15A OS=Glycine max PE=2 SV=1//2.94023e-21
	Gh_A03G1771	19.7301	7.81174	7.41528	17.1558	-1.4174	-1.4893	-0.28249	0.00012758	0.0058837	1.6101e-05	0.00048828	0.5815	0.87953	sp|P33081|AUX15A_SOYBN Auxin-induced protein 15A OS=Glycine max PE=2 SV=1//1.63839e-31
	Gh_D13G0962	7.2203	2.73072	2.19057	3.35576	-1.4863	-1.8027	-1.1897	6.5113e-05	0.003417	2.0233e-06	8.277e-05	0.0038976	0.0409	sp|P33080|AUX10A_SOYBN Auxin-induced protein X10A OS=Glycine max PE=2 SV=1//1.82182e-27
	Gh_D13G2504	2.46884	5.33259	5.09426	5.7187	1.0285	0.96883	1.1216	0.0031446	0.064591	0.0050835	0.052607	0.0013259	0.0065215	sp|P32295|ARG7_VIGRR Indole-3-acetic acid-induced protein ARG7 OS=Vigna radiata var. radiata GN=ARG7 PE=2 SV=1//5.67964e-16
	Gh_A03G1783	5.86042	2.19866	1.28938	0.579315	-1.4951	-2.256	-3.4202	0.00026531	0.010577	3.6294e-07	1.8403e-05	1.3055e-10	2.3264e-08	sp|P32295|ARG7_VIGRR Indole-3-acetic acid-induced protein ARG7 OS=Vigna radiata var. radiata GN=ARG7 PE=2 SV=1//1.09108e-29
	Gh_D02G2215	7.66026	2.41342	1.52663	2.70362	-1.7455	-2.3873	-1.589	0.0018202	0.04433	0.00012176	0.0027515	0.0018872	0.024196	sp|P32295|ARG7_VIGRR Indole-3-acetic acid-induced protein ARG7 OS=Vigna radiata var. radiata GN=ARG7 PE=2 SV=1//4.29058e-29
	Gh_A13G2013	1.27238	2.53013	3.0127	3.30345	0.90951	1.1605	1.2867	0.00012423	0.0057558	4.0227e-08	2.6744e-06	0.00012542	0.0030778	sp|Q653H7|ARFR_ORYSJ Auxin response factor 18 OS=Oryza sativa subsp. japonica GN=ARF18 PE=2 SV=1//0
	Gh_D03G1138	7.03343	5.82153	3.38339	1.43888	-0.35888	-1.1531	-2.3822	0.55749	0.95511	0.024964	0.16453	5.1433e-06	0.0065215	sp|Q7XU38|C87A3_ORYSJ Cytochrome P450 87A3 OS=Oryza sativa subsp. japonica GN=CYP87A3 PE=2 SV=3//1.15096e-122
	Gh_D01G2343	27.5218	65.3292	52.4293	63.1406	1.1648	0.84451	1.1085	5.2854e-05	0.0028974	0.00012164	0.0027495	0.000768	0.012447	sp|Q7XU38|C87A3_ORYSJ Cytochrome P450 87A3 OS=Oryza sativa subsp. japonica GN=CYP87A3 PE=2 SV=3//2.60408e-143
BR	Gh_D10G2490	7.5192	3.69312	4.35146	3.74825	-1.11	-0.87544	-1.0948	0.00087513	0.026073	4.0122e-06	0.00014755	3.9019e-07	2.5336e-05	sp|Q42569|CYP90A1_ARATH Cytochrome P450 90A1 OS=Arabidopsis thaliana GN=CYP90A1 PE=2 SV=1//0
	Gh_A10G2109	9.05185	3.9646	3.26722	2.62578	-1.2751	-1.5577	-1.877	4.6409e-05	0.0026079	5.6235e-16	1.7121e-13	8.8994e-14	2.7699e-11	sp|Q42569|CYP90A1_ARATH Cytochrome P450 90A1 OS=Arabidopsis thaliana GN=CYP90A1 PE=2 SV=1//0
	Gh_A04G0959	1.7529	2.64282	2.53048	4.09433	0.5108	0.45727	1.1366	0.30413	0.79208	0.15971	0.50833	1.8234e-05	0.0065215	sp|Q94F62|BAK1_ARATH BRASSINOSTEROID INSENSITIVE 1-associated receptor kinase 1 OS=Arabidopsis thaliana GN=BAK1 PE=1 SV=2//3.99726e-15
	Gh_A12G0489	5.24646	2.51615	1.76005	2.27071	-1.14	-1.6387	-1.2985	0.00026229	0.010497	4.743e-05	0.0012381	0.0051181	0.049487	sp|Q8GZ13|BEE1_ARATH Transcription factor BEE 1 OS=Arabidopsis thaliana GN=BEE1 PE=2 SV=1//3.8235e-43 (brassinosteroid enhanced expression，BR信号成分)
	Gh_D12G0497	6.54149	2.45351	1.73628	2.43509	-1.499	-1.9923	-1.5137	4.9572e-08	7.6187e-06	4.3535e-13	8.4145e-11	5.6451e-08	4.7296e-06	sp|Q8GWK7|BEE3_ARATH Transcription factor BEE 3 OS=Arabidopsis thaliana GN=BEE3 PE=2 SV=1//4.39368e-43
	Gh_A12G0596	7.82375	4.55462	3.29648	5.673	-0.86502	-1.3307	-0.55109	5.7537e-05	0.0030877	3.4081e-11	4.5624e-09	0.021498	0.13209	sp|Q93VJ4|BEE2_ARATH Transcription factor BEE 2 OS=Arabidopsis thaliana GN=BEE2 PE=2 SV=1//2.54395e-59
	Gh_D12G0607	13.0931	9.1918	5.90163	10.5916	-0.5943	-1.2357	-0.39215	0.0024458	0.054445	1.1609e-11	1.6996e-09	0.086801	0.0065215	sp|Q93VJ4|BEE2_ARATH Transcription factor BEE 2 OS=Arabidopsis thaliana GN=BEE2 PE=2 SV=1//2.18276e-65
	Gh_A07G0598	3.84802	1.13625	0.65894	0.333244	-1.839	-2.621	-3.6087	0.0012252	0.03339	6.6175e-06	0.00022755	5.4589e-08	4.6185e-06	sp|Q8GWK7|BEE3_ARATH Transcription factor BEE 3 OS=Arabidopsis thaliana GN=BEE3 PE=2 SV=1//2.10631e-56
CK	Gh_D09G1132	1.0172	0.328058	0.307853	0.640399	-1.7165	-1.7919	-0.75289	5.693e-05	0.0030695	2.4146e-05	0.00069141	0.053472	0.23748	sp|O22213|CKX1_ARATH Cytokinin dehydrogenase 1 OS=Arabidopsis thaliana GN=CKX1 PE=1 SV=1//0
	Gh_D05G0391	1.77999	4.73642	7.01311	4.6016	1.3315	1.9057	1.2826	0.0096806	0.13378	0.00094425	0.014381	0.024683	0.0065215	sp|Q9FUJ1|CKX7_ARATH Cytokinin dehydrogenase 7 OS=Arabidopsis thaliana GN=CKX7 PE=1 SV=1//0
	Gh_D10G2429	1.42905	6.06246	11.0431	8.44056	1.9999	2.871	2.4737	2.6941e-17	1.613e-14	2.3035e-08	1.624e-06	2.6093e-16	1.282e-13	sp|Q9LY71|CKX6_ARATH Cytokinin dehydrogenase 6 OS=Arabidopsis thaliana GN=CKX6 PE=2 SV=2//0
	Gh_A05G0290	3.91982	8.5284	14.4628	6.9509	1.0372	1.8046	0.7356	3.5705e-07	4.1809e-05	2.295e-07	1.2395e-05	0.021439	0.13181	sp|Q9FUJ1|CKX7_ARATH Cytokinin dehydrogenase 7 OS=Arabidopsis thaliana GN=CKX7 PE=1 SV=1//0
	Gh_D11G3514	2.76257	2.02965	1.12985	1.79954	-0.53067	-1.3843	-0.70496	0.23012	0.71397	0.0046704	0.049266	0.16348	0.0065215	sp|Q93WC9|IPT3_ARATH Adenylate isopentenyltransferase 3, chloroplastic OS=Arabidopsis thaliana GN=IPT3 PE=1 SV=1//4.14513e-41
	Gh_A11G3078	0.11278	0.894967	1.15417	1.52534	2.8915	3.2744	3.6572	0.022659	0.22361	0.0011679	0.016993	1.2037e-05	0.0065215	sp|Q93WC9|IPT3_ARATH Adenylate isopentenyltransferase 3, chloroplastic OS=Arabidopsis thaliana GN=IPT3 PE=1 SV=1//1.32097e-46
	Gh_A05G2615	2.87123	1.48639	1.75944	1.33082	-1.0353	-0.79278	-1.1993	0.00024782	0.010005	0.0025906	0.031743	5.0835e-05	0.0015203	sp|Q9FIA0|UGT76C2_ARATH UDP-glycosyltransferase 76C2 OS=Arabidopsis thaliana GN=UGT76C2 PE=1 SV=1//3.63063e-148 (细胞分裂素修饰基因)
	Gh_D05G1786	10.5336	6.76214	5.08283	7.35528	-0.72273	-1.1351	-0.60552	0.020827	0.21163	0.0014299	0.019904	0.060585	0.0065215	sp|Q8L8B8|LOG3_ARATH Cytokinin riboside 5&apos;-monophosphate phosphoribohydrolase LOG3 OS=Arabidopsis thaliana GN=LOG3 PE=1 SV=1//2.20971e-118
	Gh_A05G1549	2.36056	1.72238	1.56091	0.808957	-0.53952	-0.67963	-1.6398	0.14736	0.59293	0.069194	0.31579	0.0002353	0.0065215	sp|Q8LBB7|LOG5_ARATH Cytokinin riboside 5&apos;-monophosphate phosphoribohydrolase LOG5 OS=Arabidopsis thaliana GN=LOG5 PE=1 SV=1//9.47643e-111
	Gh_A04G0624	3.61558	2.65868	2.5426	1.72017	-0.5259	-0.58967	-1.1577	0.10023	0.49616	0.058245	0.28475	0.0009488	0.0065215	sp|Q8L8B8|LOG3_ARATH Cytokinin riboside 5&apos;-monophosphate phosphoribohydrolase LOG3 OS=Arabidopsis thaliana GN=LOG3 PE=1 SV=1//1.73426e-141
	Gh_D11G1669	0.373334	1.02962	1.87579	1.08538	1.3802	2.2735	1.4522	0.0010932	0.030785	0.10135	0.39478	0.04938	0.22591	sp|Q9FF18|CYP735A1_ARATH Cytokinin hydroxylase OS=Arabidopsis thaliana GN=CYP735A1 PE=1 SV=1//0
	Gh_A11G0920	10.3634	1.4904	2.05243	2.49537	-2.8799	-2.4136	-2.1428	6.0225e-41	1.8848e-37	7.6833e-40	1.6521e-36	7.9519e-27	1.4394e-23	sp|Q8L500|APRR9_ARATH Two-component response regulator-like APRR9 OS=Arabidopsis thaliana GN=APRR9 PE=1 SV=2//3.9282e-18
	Gh_A11G0142	5.87952	2.50236	3.77876	3.0841	-1.3168	-0.71572	-1.0218	0.0011972	0.032859	0.065167	0.30439	0.0025372	0.030054	sp|Q6LA42|APRR5_ARATH Two-component response regulator-like APRR5 OS=Arabidopsis thaliana GN=APRR5 PE=1 SV=2//3.70888e-21
	Gh_A12G1918	6.34406	7.77899	10.5631	15.9484	0.21216	0.66013	1.2447	0.27946	0.76752	0.00037118	0.0068161	0.0019242	0.0065215	sp|Q6LA43|APRR2_ARATH Two-component response regulator-like APRR2 OS=Arabidopsis thaliana GN=APRR2 PE=2 SV=2//7.62006e-143
	Gh_A03G0597	8.46103	19.3672	15.8155	16.7151	1.1122	0.82304	0.89438	7.2135e-10	1.6446e-07	1.2846e-07	7.4468e-06	3.7721e-07	2.4758e-05	sp|Q9LKL2|APRR1_ARATH Two-component response regulator-like APRR1 OS=Arabidopsis thaliana GN=APRR1 PE=1 SV=1//1.97687e-167
	Gh_D13G0044	9.00275	17.1726	19.3055	21.272	0.84689	1.0185	1.1541	0.25892	0.74605	2.3063e-07	1.2446e-05	0.015468	0.0065215	sp|O80365|ARR8_ARATH Two-component response regulator ARR8 OS=Arabidopsis thaliana GN=ARR8 PE=1 SV=1//2.76924e-71 (既受生长素调控又受细胞分裂素调控)
	Gh_D06G0412	19.974	33.0747	50.3227	51.2561	0.6443	1.2518	1.2736	0.16168	0.61856	7.7402e-15	1.9404e-12	0.00057442	0.0065215	sp|O80366|ARR9_ARATH Two-component response regulator ARR9 OS=Arabidopsis thaliana GN=ARR9 PE=1 SV=1//9.52406e-35
	Gh_A10G1654	1.55734	2.89114	3.91623	3.13895	0.80869	1.2524	0.9227	0.041547	0.31696	0.00057114	0.0096533	0.021872	0.0065215	sp|O80366|ARR9_ARATH Two-component response regulator ARR9 OS=Arabidopsis thaliana GN=ARR9 PE=1 SV=1//1.0308e-62
	Gh_A06G0382	6.74874	14.4066	21.1221	23.0996	1.0103	1.5649	1.6864	0.059165	0.38298	2.0044e-18	8.6742e-16	2.4586e-15	0.0065215	sp|O80366|ARR9_ARATH Two-component response regulator ARR9 OS=Arabidopsis thaliana GN=ARR9 PE=1 SV=1//5.20958e-47
	Gh_Sca005214G02	7.11217	20.8747	22.3124	15.7751	1.4709	1.574	1.0589	0.0044075	0.080537	6.9498e-09	5.5996e-07	0.0035508	0.0065215	sp|Q9ZWJ9|ARR2_ARATH Two-component response regulator ARR2 OS=Arabidopsis thaliana GN=ARR2 PE=1 SV=1//5.47323e-67
	Gh_A13G0029	2.33784	5.88308	7.90349	9.17194	1.2491	1.6888	1.8863	0.015297	0.17619	0.0026078	0.031905	3.9295e-07	0.0065215	sp|O80365|ARR8_ARATH Two-component response regulator ARR8 OS=Arabidopsis thaliana GN=ARR8 PE=1 SV=1//2.95753e-64
	Gh_A11G3022	3.42639	8.36283	13.087	8.05196	1.201	1.8512	1.1398	2.7946e-05	0.0017524	1.7362e-21	1.0039e-18	0.0012469	0.017853	sp|Q8L9Y3|ARR14_ARATH Two-component response regulator ARR14 OS=Arabidopsis thaliana GN=ARR14 PE=1 SV=2//6.07126e-11
	Gh_A12G0902	8.21103	16.1986	21.9068	18.2014	0.89502	1.339	1.0561	3.1821e-06	0.00027664	2.4165e-06	9.6468e-05	0.0042749	0.043679	sp|Q9LPF6|PUP11_ARATH Probable purine permease 11 OS=Arabidopsis thaliana GN=PUP11 PE=1 SV=1//1.1231e-132
Ethylene	Gh_D08G1262	9.65511	4.26137	3.5769	4.76758	-1.2616	-1.5149	-1.1012	0.0015467	0.039384	0.00017585	0.0037369	0.012814	0.093518	sp|P31531|ACS_SOYBN 1-aminocyclopropane-1-carboxylate synthase OS=Glycine max GN=ACS1 PE=2 SV=1//0
	Gh_D07G1899	3.06287	18.3189	9.93365	8.9008	2.5033	1.6337	1.4572	0.021533	0.2166	0.021044	0.14632	1.2743e-06	0.0065215	sp|Q08507|ACO3_PETHY 1-aminocyclopropane-1-carboxylate oxidase 3 OS=Petunia hybrida GN=ACO3 PE=3 SV=1//6.55029e-176
	Gh_D06G1674	13.6825	31.7997	27.7651	26.948	1.1342	0.93773	0.88819	8.3835e-07	8.826e-05	5.5027e-08	3.5585e-06	0.0054719	0.051772	sp|Q8S932|ACO_DIOKA 1-aminocyclopropane-1-carboxylate oxidase OS=Diospyros kaki GN=DK-ACO1 PE=2 SV=1//3.1293e-10
	Gh_D11G1565	39.9773	68.856	98.6925	132.102	0.70061	1.2374	1.634	0.24471	0.73069	0.063183	0.29862	0.0033021	0.0065215	sp|Q9MB94|ACO_PRUMU 1-aminocyclopropane-1-carboxylate oxidase OS=Prunus mume GN=ACO1 PE=2 SV=1//0
	Gh_A09G1977	44.6256	22.1394	12.2052	1.26064	-1.1001	-1.9681	-5.2463	0.38883	0.86283	0.15086	0.49374	0.004335	0.0065215	sp|Q84MB3|ACOH1_ARATH 1-aminocyclopropane-1-carboxylate oxidase homolog 1 OS=Arabidopsis thaliana GN=At1g06620 PE=2 SV=1//1.3713e-140
	Gh_A11G2886	9.07279	3.98147	4.88738	6.12412	-1.2702	-0.97468	-0.65566	4.1819e-09	8.3217e-07	2.836e-07	1.4761e-05	0.0011594	0.016899	sp|A7PQS0|METK1_VITVI S-adenosylmethionine synthase 1 OS=Vitis vinifera GN=METK1 PE=3 SV=1//0
	Gh_A08G2112	9.44824	4.83883	5.07817	4.86175	-1.0478	-0.97401	-1.0479	0.0026593	0.057587	0.0026699	0.032515	0.0017488	0.0065215	sp|Q9SKK0|EBF1_ARATH EIN3-binding F-box protein 1 OS=Arabidopsis thaliana GN=EBF1 PE=1 SV=1//0
	Gh_A02G0358	14.2757	9.55903	8.7399	7.15895	-0.66161	-0.78511	-1.0841	0.0178	0.19242	1.537e-07	8.6974e-06	5.0128e-10	7.5411e-08	sp|Q0WPQ2|ETR2_ARATH Ethylene receptor 2 OS=Arabidopsis thaliana GN=ETR2 PE=1 SV=2//0
	Gh_A08G1516	2.3558	4.89636	4.05825	5.33754	0.97381	0.70915	1.0911	0.11904	0.53765	0.046538	0.24831	0.00048503	0.0087964	sp|Q9ZQP3|ERF38_ARATH Ethylene-responsive transcription factor ERF038 OS=Arabidopsis thaliana GN=ERF038 PE=2 SV=1//4.05667e-54
	Gh_A11G0367	2.74004	8.29998	4.67941	3.1137	1.5166	0.68862	0.091159	5.8352e-07	6.4489e-05	0.096499	0.38519	0.90288	1	sp|Q9LY05|ERF106_ARATH Ethylene-responsive transcription factor ERF106 OS=Arabidopsis thaliana GN=ERF106 PE=2 SV=1//9.22961e-40
	Gh_A09G0699	8.50132	2.77353	2.14765	1.10376	-1.7022	-2.0676	-3.0326	0.00021919	0.0090368	6.5929e-06	0.00022682	8.9498e-09	9.71e-07	sp|Q9FE67|ERF80_ARATH Ethylene-responsive transcription factor 9 OS=Arabidopsis thaliana GN=ERF9 PE=2 SV=1//5.56994e-26
	Gh_A10G0255	15.6215	10.6911	8.24992	5.95565	-0.63195	-1.0087	-1.4813	0.0019711	0.046798	8.7598e-08	5.3913e-06	5.3277e-12	1.2422e-09	sp|Q9FE67|ERF80_ARATH Ethylene-responsive transcription factor 9 OS=Arabidopsis thaliana GN=ERF9 PE=2 SV=1//3.4893e-26
	Gh_D06G1403	14.3063	10.3041	7.91996	7.13118	-0.55738	-0.9335	-1.0939	0.0084599	0.12245	1.6009e-06	6.7498e-05	4.1268e-07	2.6406e-05	sp|Q9C5I3|ERF76_ARATH Ethylene-responsive transcription factor 11 OS=Arabidopsis thaliana GN=ERF11 PE=2 SV=1//4.57592e-22
	Gh_D10G0254	5.83107	2.68282	2.14154	1.81084	-1.2053	-1.5372	-1.7809	0.0088786	0.12646	0.0012058	0.017481	0.00067085	0.011296	sp|Q94ID6|ERF81_ARATH Ethylene-responsive transcription factor 12 OS=Arabidopsis thaliana GN=ERF12 PE=2 SV=1//5.24054e-43
	Gh_A12G1784	27.0686	22.06	13.4522	14.3261	-0.37948	-1.0972	-1.0076	0.040064	0.31001	1.5601e-09	1.4705e-07	6.3183e-08	5.1924e-06	sp|Q8VY90|ERF105_ARATH Ethylene-responsive transcription factor ERF105 OS=Arabidopsis thaliana GN=ERF105 PE=2 SV=1//7.74395e-54
	Gh_D12G1951	26.1426	20.0721	13.4257	12.4242	-0.46527	-1.0494	-1.1639	0.011835	0.15079	1.8964e-07	1.0481e-05	9.6949e-10	1.3527e-07	sp|Q8VY90|ERF105_ARATH Ethylene-responsive transcription factor ERF105 OS=Arabidopsis thaliana GN=ERF105 PE=2 SV=1//2.43456e-49
	Gh_A07G0379	5.83314	8.91988	15.0907	14.3995	0.52873	1.2995	1.214	0.14742	0.59296	0.004345	0.046877	0.002751	0.031856	sp|Q40479|ERF2_TOBAC Ethylene-responsive transcription factor 2 OS=Nicotiana tabacum GN=ERF2 PE=2 SV=1//3.95713e-59
	Gh_D12G1133	7.40032	3.83225	2.8882	3.63509	-1.0359	-1.4504	-1.1164	0.0096935	0.13382	7.3994e-05	0.0018125	0.0021701	0.026775	sp|Q1ECI2|ERF23_ARATH Ethylene-responsive transcription factor ERF023 OS=Arabidopsis thaliana GN=ERF023 PE=2 SV=1//1.11607e-57
	Gh_D11G2202	2.48232	4.4179	4.80495	6.57721	0.74799	0.87274	1.3176	0.0058522	0.097117	0.00037881	0.0069194	1.2825e-07	9.6832e-06	sp|O65665|ERF60_ARATH Ethylene-responsive transcription factor ERF060 OS=Arabidopsis thaliana GN=ERF060 PE=2 SV=1//6.71702e-62
	Gh_A10G1731	2.85388	1.9998	1.50006	1.47774	-0.59641	-1.0081	-1.0358	0.027957	0.25344	0.00018702	0.0039161	0.00030215	0.0061109	sp|Q6X5Y6|WRI1_ARATH Ethylene-responsive transcription factor WRI1 OS=Arabidopsis thaliana GN=WRI1 PE=2 SV=1//3.221e-88
	Gh_A10G0760	31.0983	20.2808	16.4941	12.9737	-0.69955	-0.99467	-1.3475	0.049595	0.34952	0.0098921	0.085866	0.0019192	0.024486	sp|Q39127|TINY_ARATH Ethylene-responsive transcription factor TINY OS=Arabidopsis thaliana GN=TINY PE=2 SV=1//2.80194e-32
	Gh_A02G1392	3.27174	2.29497	1.8241	1.35697	-0.5954	-0.92968	-1.3581	0.017361	0.18993	0.00013393	0.0029872	5.4162e-07	3.3263e-05	sp|Q52QU2|AIL6_ARATH AP2-like ethylene-responsive transcription factor AIL6 OS=Arabidopsis thaliana GN=AIL6 PE=2 SV=1//0
	Gh_D06G0216	35.6519	26.0903	19.8478	15.2633	-0.53494	-0.93247	-1.3113	0.11146	0.52082	1.2225e-09	1.1798e-07	1.2775e-15	5.7062e-13	sp|Q38914|ANT_ARATH AP2-like ethylene-responsive transcription factor ANT OS=Arabidopsis thaliana GN=ANT PE=1 SV=2//4.75256e-08
	Gh_A06G0222	32.1071	20.7944	16.8116	13.7875	-0.71078	-1.0183	-1.3084	0.0096296	0.13348	7.8263e-13	1.4284e-10	2.8246e-15	1.1429e-12	sp|Q38914|ANT_ARATH AP2-like ethylene-responsive transcription factor ANT OS=Arabidopsis thaliana GN=ANT PE=1 SV=2//2.79511e-08
	Gh_A08G0371	1.68134	4.79009	6.34906	4.40238	1.431	1.8417	1.3043	1.1934e-06	0.00011874	3.0828e-12	5.0146e-10	1.836e-05	0.00065098	sp|P42736|RAP2.3_ARATH Ethylene-responsive transcription factor RAP2-3 OS=Arabidopsis thaliana GN=RAP2-3 PE=1 SV=2//1.96067e-25
	Gh_D07G1396	2.99247	1.77584	1.57011	1.38024	-0.83735	-1.0168	-1.2012	0.032639	0.2772	0.00094995	0.014445	0.00023367	0.004991	sp|O82339|CRF5_ARATH Ethylene-responsive transcription factor CRF5 OS=Arabidopsis thaliana GN=CRF5 PE=1 SV=1//4.21657e-50
	Gh_A07G1283	3.06577	1.591	1.42694	1.58327	-1.0333	-1.1809	-1.0412	0.023302	0.22787	0.00012312	0.0027785	0.0010469	0.015693	sp|O82339|CRF5_ARATH Ethylene-responsive transcription factor CRF5 OS=Arabidopsis thaliana GN=CRF5 PE=1 SV=1//2.11638e-51
	Gh_A08G2220	5.25593	3.03544	1.55218	1.52366	-0.87282	-1.8462	-1.8694	0.0012123	0.03315	2.5441e-10	2.9031e-08	1.305e-09	1.7532e-07	sp|F4ITL6|RTE1_ARATH Protein REVERSION-TO-ETHYLENE SENSITIVITY1 OS=Arabidopsis thaliana GN=RTE1 PE=1 SV=1//5.57262e-118
	Gh_A07G2325	13.5124	8.77682	6.20476	5.2587	-0.70427	-1.2019	-1.4485	0.039157	0.30626	1.2881e-09	1.2378e-07	6.2135e-11	1.1807e-08	sp|F4ITL6|RTE1_ARATH Protein REVERSION-TO-ETHYLENE SENSITIVITY1 OS=Arabidopsis thaliana GN=RTE1 PE=1 SV=1//2.93546e-97
ABA	Gh_D06G0038	2.08545	6.32811	6.35935	5.78575	1.5172	1.5483	1.3837	0.11778	0.53544	0.13008	0.45574	0.00021807	0.0065215	sp|Q9LJK2|ABAH4_ARATH Abscisic acid 8&apos;-hydroxylase 4 OS=Arabidopsis thaliana GN=CYP707A4 PE=2 SV=2//1.30033e-56
	Gh_A13G0351	8.38966	3.11522	3.95167	2.00634	-1.5138	-1.1755	-2.1499	2.798e-07	3.4158e-05	5.0913e-06	0.00018303	1.8847e-15	8.1023e-13	sp|Q9LJK2|ABAH4_ARATH Abscisic acid 8&apos;-hydroxylase 4 OS=Arabidopsis thaliana GN=CYP707A4 PE=2 SV=2//0
	Gh_A08G2060	0.243091	1.45658	0.972489	0.967958	2.4964	1.9222	1.8978	0.025838	0.24217	0.00086192	0.013421	0.023768	0.0065215	sp|Q9LRR7|NCED3_ARATH 9-cis-epoxycarotenoid dioxygenase NCED3, chloroplastic OS=Arabidopsis thaliana GN=NCED3 PE=2 SV=1//0
	Gh_A13G1026	3.95796	1.66281	0.964314	0.418423	-1.3365	-2.1254	-3.3327	0.014347	0.16973	4.8387e-05	0.0012589	5.9854e-08	0.0065215	sp|Q0JCU7|ZEP_ORYSJ Zeaxanthin epoxidase, chloroplastic OS=Oryza sativa subsp. japonica GN=ZEP PE=2 SV=1//2.63182e-16
	Gh_A01G1768	0.529652	1.85635	2.93293	2.9383	1.7237	2.39	2.381	0.0047816	0.084791	5.3785e-12	8.2424e-10	6.3432e-05	0.0065215	sp|Q9SJN0|ABI5_ARATH Protein ABSCISIC ACID-INSENSITIVE 5 OS=Arabidopsis thaliana GN=ABI5 PE=1 SV=1//1.03313e-111
	Gh_D09G1585	2.86347	1.18052	0.687952	1.51958	-1.3609	-2.1385	-0.99803	0.00054041	0.018129	4.7106e-07	2.3119e-05	0.0094879	0.076031
	Gh_A06G1418	1.59779	0.52504	0.491959	1.14362	-1.6855	-1.7833	-0.56889	0.0026302	0.057178	0.000714	0.011568	0.21346	0.53803
	Gh_D08G2557	7.02665	3.0572	2.73851	1.74425	-1.2791	-1.4302	-2.095	0.015578	0.17815	0.0030672	0.036126	0.00010816	0.0065215	sp|O04719|PP2C77_ARATH Protein phosphatase 2C 77 OS=Arabidopsis thaliana GN=ABI2 PE=1 SV=1//2.29075e-142 （负调控ABA信号）
	Gh_D09G1509	22.1485	14.6185	11.2382	11.7669	-0.68185	-1.064	-1.0018	0.00014704	0.0066082	7.5014e-09	6.0018e-07	4.2059e-06	0.00018958	sp|Q9LHJ9|PP2C38_ARATH Probable protein phosphatase 2C 38 OS=Arabidopsis thaliana GN=At3g12620 PE=2 SV=1//5.54927e-176
	Gh_A02G0495	23.487	13.204	8.55543	11.5409	-0.91514	-1.5365	-1.1149	1.2467e-05	0.00089093	1.1552e-10	1.3921e-08	1.259e-06	6.8569e-05	sp|Q9M9W9|PP2C34_ARATH Probable protein phosphatase 2C 34 OS=Arabidopsis thaliana GN=At3g05640 PE=2 SV=1//5.52516e-168
	Gh_D08G2201	26.3749	7.65105	6.90251	7.82747	-1.8698	-2.0149	-1.8408	9.6942e-23	1.0429e-19	4.6232e-34	7.574e-31	2.6922e-23	3.9401e-20	sp|Q9M9W9|PP2C34_ARATH Probable protein phosphatase 2C 34 OS=Arabidopsis thaliana GN=At3g05640 PE=2 SV=1//0
	Gh_A08G1843	5.09917	3.35779	2.65143	2.66828	-0.68718	-1.0207	-1.0249	0.0044514	0.081003	1.1671e-05	0.00037266	5.4963e-05	0.0065215	sp|Q9M9W9|PP2C34_ARATH Probable protein phosphatase 2C 34 OS=Arabidopsis thaliana GN=At3g05640 PE=2 SV=1//0
	Gh_D02G0555	33.6623	18.0548	13.0518	18.0098	-0.98248	-1.4468	-0.99256	0.001008	0.028919	7.3889e-05	0.0018112	0.0030481	0.03427	sp|Q9M9W9|PP2C34_ARATH Probable protein phosphatase 2C 34 OS=Arabidopsis thaliana GN=At3g05640 PE=2 SV=1//5.77148e-168
	Gh_A05G0515	8.9126	15.2428	15.2416	19.3756	0.69029	0.69142	1.0293	0.00056109	0.018654	8.7109e-05	0.0020797	0.0012554	0.017949	sp|Q8RXV3|PP2C59_ARATH Probable protein phosphatase 2C 59 OS=Arabidopsis thaliana GN=WIN2 PE=1 SV=1//0
	Gh_D05G0634	5.74315	11.0414	11.5339	16.9008	0.86119	0.92643	1.4665	0.0017702	0.043433	3.3251e-06	0.0001255	0.0051035	0.049401	sp|Q8RXV3|PP2C59_ARATH Probable protein phosphatase 2C 59 OS=Arabidopsis thaliana GN=WIN2 PE=1 SV=1//0
	Gh_A02G0440	1.46557	2.81747	3.13785	2.75393	0.86073	1.0185	0.82275	0.055069	0.36904	0.003097	0.036359	0.029983	0.0065215	sp|Q7XJ53|PP2C35_ARATH Probable protein phosphatase 2C 35 OS=Arabidopsis thaliana GN=At3g06270 PE=2 SV=1//1.8569e-165
SA	Gh_D11G1910	76.9219	25.2009	27.4692	21.3495	-1.6948	-1.5666	-1.9405	0.00014824	0.0066425	0.00020698	0.0042425	1.8335e-05	0.00065043	sp|Q6RYA0|SABP2_TOBAC Salicylic acid-binding protein 2 OS=Nicotiana tabacum GN=SABP2 PE=1 SV=1//1.86409e-123
	Gh_A12G2643	4.11842	1.10748	0.458227	0.941747	-1.9817	-3.2659	-2.2222	0.030779	0.26832	0.0031659	0.036985	0.021837	0.0065215	sp|Q9M9V6|ICS2_ARATH Isochorismate synthase 2, chloroplastic OS=Arabidopsis thaliana GN=ICS2 PE=2 SV=2//0
	Gh_D12G0595	2.28334	0.324759	0.238697	0.288306	-2.8987	-3.3543	-3.0715	4.4958e-05	0.0025456	1.2534e-05	0.00039599	2.9032e-05	0.00096333	sp|Q9SPV4|SAMT_CLABR Salicylate carboxymethyltransferase OS=Clarkia breweri GN=SAMT PE=1 SV=1//2.74257e-162
	Gh_A12G0584	24.7132	1.94219	1.34483	2.82968	-3.7557	-4.2869	-3.2109	2.6194e-27	4.2941e-24	8.7519e-34	1.3686e-30	6.5318e-21	6.5115e-18	sp|Q9SPV4|SAMT_CLABR Salicylate carboxymethyltransferase OS=Clarkia breweri GN=SAMT PE=1 SV=1//1.09497e-161
	Gh_D09G0737	11.4262	24.0855	28.2059	27.0724	0.99185	1.2219	1.1519	1.2474e-05	0.00089093	4.9692e-11	6.4844e-09	0.045677	0.21473	sp|Q8L746|NPR3_ARATH Regulatory protein NPR3 OS=Arabidopsis thaliana GN=NPR3 PE=1 SV=1//0
JA	Gh_A05G2224	1.73853	1.41509	0.91838	1.2352	-0.37989	-1.0046	-0.58104	0.20788	0.68263	0.0012069	0.017483	0.062777	0.0065215	sp|Q96242|AOS_ARATH Allene oxide synthase, chloroplastic OS=Arabidopsis thaliana GN=CYP74A PE=1 SV=3//0 （AOS 茉莉酸合成）
	Gh_D02G0931	11.0199	6.93508	5.65993	4.98154	-0.75395	-1.0397	-1.236	0.00044195	0.015597	2.7765e-06	0.00010825	2.3635e-09	2.9345e-07	sp|P48417|AOS_LINUS Allene oxide synthase, chloroplastic OS=Linum usitatissimum GN=CYP74A PE=1 SV=1//0
