# Supplementary material for: Transcriptome Profiling of the Elongating Internode of Cotton (Gossypium hirsutum L.) Seedlings in Response to Mepiquat Chloride
Source: Front Plant Sci. 2020 Jan 28;10:1751. doi: 10.3389/fpls.2019.01751 (PMC6997534; doi:10.3389/fpls.2019.01751)
Supplement: Supplementary file 13 [file Table_7.xlsx]

## Sheet: 次生代谢
Table S7 Expression of DEGs involved in lignin and flavonoid metabolism pathway in the second internode of cotton seedlings in response to MC
Pathway	Gene ID	C0_fpkm	C48_fpkm	C72_fpkm	C96_fpkm	log2 Fold Change (C48/C0)	log2 Fold Change (C72/C0)	log2 Fold Change (C96/C0)	pval (C48/C0)	padj (C48/C0)	pval (C72/C0)	padj (C72/C0)	pval (C96/C0)	padj (C96/C0)	gene annotiation
Lignin	Gh_A08G0688	1.39434	0.955303	0.650834	0.752647	-0.6285	-1.1862	-0.97749	0.1149	0.52897	0.0043897	0.047173	0.019584	0.0065215	sp|Q9C942|CSE_ARATH Caffeoylshikimate esterase OS=Arabidopsis thaliana GN=CSE PE=1 SV=1//1.09119e-64
	Gh_D11G1198	2.54452	7.7273	8.09449	11.0193	1.5209	1.6001	2.0261	0.014915	0.17364	0.0019841	0.025737	0.00015324	0.0065215	sp|Q9C942|CSE_ARATH Caffeoylshikimate esterase OS=Arabidopsis thaliana GN=CSE PE=1 SV=1//2.70197e-53
	Gh_A11G1043	3.59107	7.54658	6.52809	8.22112	0.98806	0.78323	1.1041	0.05072	0.35371	0.00062731	0.010426	0.0085951	0.0065215	sp|Q9C942|CSE_ARATH Caffeoylshikimate esterase OS=Arabidopsis thaliana GN=CSE PE=1 SV=1//9.05127e-56
	Gh_A06G1557	4.84086	3.60492	2.50954	2.93268	-0.50882	-1.0237	-0.81078	0.07365	0.42747	0.00047241	0.0083028	0.0069838	0.0065215	sp|Q9C942|CSE_ARATH Caffeoylshikimate esterase OS=Arabidopsis thaliana GN=CSE PE=1 SV=1//1.53492e-35
	Gh_D11G0389	2.91013	8.16573	7.05794	8.01517	1.4041	1.2009	1.3703	0.049825	0.35038	5.6257e-09	4.6137e-07	0.0096859	0.0065215	sp|Q84P23|4CLL9_ARATH 4-coumarate--CoA ligase-like 9 OS=Arabidopsis thaliana GN=4CLL9 PE=1 SV=2//0
	Gh_A05G3997	6.66239	4.10432	3.10846	3.76494	-0.7835	-1.1879	-0.91027	0.00054571	0.018268	2.4411e-05	0.00069811	0.0025275	0.029969	sp|O24145|4CL1_TOBAC 4-coumarate--CoA ligase 1 OS=Nicotiana tabacum GN=4CL1 PE=2 SV=1//0
	Gh_D13G2431	9.42896	4.14508	3.52153	3.04374	-1.271	-1.5071	-1.7218	2.6034e-09	5.3507e-07	1.4674e-16	4.9984e-14	5.8498e-17	3.2982e-14	sp|Q9M0X9|4CLL7_ARATH 4-coumarate--CoA ligase-like 7 OS=Arabidopsis thaliana GN=4CLL7 PE=1 SV=1//0
	Gh_D05G3934	11.6381	6.33773	4.29487	5.00037	-0.95983	-1.5252	-1.3052	4.1479e-07	4.7441e-05	1.4133e-18	6.2336e-16	2.4906e-11	5.0092e-09	sp|O24145|4CL1_TOBAC 4-coumarate--CoA ligase 1 OS=Nicotiana tabacum GN=4CL1 PE=2 SV=1//0
	Gh_A02G1219	14.1384	10.1954	7.964	7.47707	-0.55536	-0.91437	-1.0067	0.020265	0.20809	0.0076292	0.071114	0.00038038	0.0065215	sp|Q9SAH9|CCR2_ARATH Cinnamoyl-CoA reductase 2 OS=Arabidopsis thaliana GN=CCR2 PE=1 SV=1//1.89519e-35
	Gh_D11G1980	1.01002	0.543907	0.160996	0.318034	-0.97902	-2.7414	-1.7673	0.089111	0.46905	0.00061496	0.010265	0.050438	0.0065215	sp|Q2KNL5|CAD1_OCIBA Cinnamyl alcohol dehydrogenase 1 OS=Ocimum basilicum GN=CAD1 PE=1 SV=1//1.55186e-141
	Gh_A05G1579	12.1989	28.3714	29.8516	32.5394	1.1325	1.2183	1.3238	4.3575e-08	6.8343e-06	0.0097473	0.084887	5.2391e-05	0.001556	sp|Q7XWU3|CAD6_ORYSJ Probable cinnamyl alcohol dehydrogenase 6 OS=Oryza sativa subsp. japonica GN=CAD6 PE=2 SV=2//0
	Gh_D10G1166	11.847	4.51877	3.03053	4.44958	-1.4755	-2.05	-1.4991	4.9638e-05	0.002754	4.6392e-15	1.2137e-12	6.2905e-08	5.1757e-06	sp|Q8GSM7|HCT_TOBAC Shikimate O-hydroxycinnamoyltransferase OS=Nicotiana tabacum GN=HST PE=1 SV=1//8.92328e-132
	Gh_D06G2062	30.8165	13.5101	8.91619	11.119	-1.2747	-1.884	-1.5533	2.9751e-10	7.3419e-08	3.2397e-18	1.351e-15	5.5764e-05	0.0016322	sp|Q9FI78|HCT_ARATH Shikimate O-hydroxycinnamoyltransferase OS=Arabidopsis thaliana GN=HST PE=2 SV=1//1.72517e-162
	Gh_A10G1311	31.78	5.22273	6.10595	4.84886	-2.6905	-2.4568	-2.7992	7.1697e-45	3.0853e-41	4.613e-53	1.6706e-49	1.0103e-50	7.7218e-47	sp|Q9FI78|HCT_ARATH Shikimate O-hydroxycinnamoyltransferase OS=Arabidopsis thaliana GN=HST PE=2 SV=1//6.17513e-176
	Gh_A06G1690	40.447	14.995	11.7643	9.51426	-1.5163	-1.8702	-2.1778	4.3521e-11	1.2034e-08	1.0992e-26	1.0231e-23	2.1872e-24	3.4988e-21	sp|Q9FI78|HCT_ARATH Shikimate O-hydroxycinnamoyltransferase OS=Arabidopsis thaliana GN=HST PE=2 SV=1//1.03154e-163
	Gh_D10G1982	4.93421	4.01888	2.42394	1.15842	-0.37796	-1.1033	-2.1828	0.11165	0.52128	5.6572e-05	0.0014438	5.4936e-14	1.8115e-11	sp|P28002|COMT1_MEDSA Caffeic acid 3-O-methyltransferase OS=Medicago sativa PE=1 SV=1//8.75729e-101
	Gh_D12G2369	6.19604	4.54869	6.58577	13.8274	-0.52529	0.0179	1.0742	0.51384	0.93817	0.95265	1	0.042585	0.20542	sp|Q43609|COMT1_PRUDU Caffeic acid 3-O-methyltransferase OS=Prunus dulcis GN=COMT1 PE=2 SV=1//1.965e-133
	Gh_A12G2227	19.2749	29.063	32.7494	46.8299	0.50823	0.69182	1.1902	0.25502	0.74277	0.051766	0.26532	0.00011967	0.0065215	sp|P46484|COMT1_EUCGU Caffeic acid 3-O-methyltransferase OS=Eucalyptus gunnii GN=OMT PE=2 SV=1//0
	Gh_A05G0849	1.85045	4.04351	3.61145	4.63863	1.0422	0.88997	1.2348	0.0043402	0.079817	0.017892	0.13079	0.00014563	0.0065215	sp|Q9FJD5|LAC17_ARATH Laccase-17 OS=Arabidopsis thaliana GN=LAC17 PE=2 SV=1//0
	Gh_A12G1019	4.46128	2.43894	2.44078	1.76309	-0.95278	-0.95884	-1.4245	0.034981	0.28806	0.0322	0.19519	0.0017715	0.0065215	sp|Q9ZPY2|LAC6_ARATH Laccase-6 OS=Arabidopsis thaliana GN=LAC6 PE=2 SV=1//0
	Gh_D12G1138	5.35459	3.00069	3.126	2.07535	-0.91767	-0.8652	-1.4522	0.050331	0.35221	0.069538	0.31668	0.0039697	0.0065215	sp|Q9ZPY2|LAC6_ARATH Laccase-6 OS=Arabidopsis thaliana GN=LAC6 PE=2 SV=1//0
	Gh_D05G2356	6.74958	5.13266	3.31331	3.66295	-0.47895	-1.1169	-0.96887	0.044407	0.32837	0.0010868	0.016033	0.0010395	0.0065215	sp|Q6Z8L2|LAC9_ORYSJ Putative laccase-9 OS=Oryza sativa subsp. japonica GN=LAC9 PE=3 SV=1//1.93771e-174
	Gh_D05G2357	13.7181	11.9763	7.05508	8.91415	-0.27794	-1.0466	-0.70901	0.1782	0.64368	0.00019604	0.004069	0.0010468	0.0065215	sp|Q9FY79|LAC14_ARATH Laccase-14 OS=Arabidopsis thaliana GN=LAC14 PE=2 SV=1//1.04835e-69
	Gh_A05G2401	4.0258	2.29037	0.972018	0.460175	-0.89556	-2.1409	-3.2139	0.0011134	0.031139	4.7921e-12	7.5454e-10	5.8103e-19	4.8152e-16	sp|A7NY33|PRX4_VITVI Peroxidase 4 OS=Vitis vinifera GN=GSVIVT00023967001 PE=1 SV=1//3.61065e-165
	Gh_A08G0345	25.6879	13.3477	7.4155	2.66517	-1.0295	-1.8885	-3.3606	0.00010704	0.0051003	4.0794e-11	5.398e-09	9.4635e-37	2.8302e-33	sp|A7QEU4|PRX5_VITVI Peroxidase 5 OS=Vitis vinifera GN=GSVIVT00037159001 PE=1 SV=2//6.81413e-114
	Gh_D05G2666	11.3517	9.58982	4.56623	2.02145	-0.32977	-1.4111	-2.5832	0.27431	0.76132	0.0012488	0.017928	5.3087e-12	1.242e-09	sp|A7NY33|PRX4_VITVI Peroxidase 4 OS=Vitis vinifera GN=GSVIVT00023967001 PE=1 SV=1//3.69253e-164
	Gh_D02G1110	9.80547	6.8349	5.59972	4.46121	-0.60536	-0.8946	-1.2249	0.0034003	0.067683	9.4905e-05	0.0022364	4.046e-08	0.0065215	sp|Q9FLV5|PRX61_ARATH Probable peroxidase 61 OS=Arabidopsis thaliana GN=PER61 PE=3 SV=1//4.19743e-180
	Gh_A02G0927	13.4021	10.9838	8.87229	6.21566	-0.37093	-0.68477	-1.1979	0.056221	0.37329	0.0011472	0.016759	2.7045e-09	3.258e-07	sp|Q9FLV5|PRX61_ARATH Probable peroxidase 61 OS=Arabidopsis thaliana GN=PER61 PE=3 SV=1//7.26819e-178
	Gh_A09G1202	2.50067	2.79193	2.05014	1.27515	0.074095	-0.37403	-1.0645	0.8457	1	0.20334	0.57653	0.0021085	0.0065215	sp|Q42578|PRX53_ARATH Peroxidase 53 OS=Arabidopsis thaliana GN=PER53 PE=1 SV=1//0
	Gh_A11G1859	1.25674	2.77919	1.92146	1.81045	1.0618	0.53963	0.43903	0.0014581	0.037771	0.13335	0.46251	0.29624	0.64131	sp|Q9SJZ2|PRX17_ARATH Peroxidase 17 OS=Arabidopsis thaliana GN=PER17 PE=2 SV=1//0
	Gh_D12G2504	1.24743	2.46214	2.89907	3.14504	0.89469	1.1514	1.2413	0.014415	0.17032	0.18629	0.55086	0.0042309	0.0065215	sp|Q9LT91|PRX66_ARATH Peroxidase 66 OS=Arabidopsis thaliana GN=PER66 PE=2 SV=1//4.6031e-157
	Gh_D03G1382	24.1986	91.3993	78.5212	59.1623	1.8334	1.6172	1.197	3.7915e-05	0.0022294	8.3015e-08		0.010046	0.079183	sp|A7NY33|PRX4_VITVI Peroxidase 4 OS=Vitis vinifera GN=GSVIVT00023967001 PE=1 SV=1//2.62026e-161
	Gh_D03G1381	2.11802	9.61343	7.72208	3.95512	2.0962	1.7731	0.80444	2.0027e-09	4.2169e-07	0.00044342	0.0078818	0.34294	0.69055	sp|A7NY33|PRX4_VITVI Peroxidase 4 OS=Vitis vinifera GN=GSVIVT00023967001 PE=1 SV=1//2.39476e-160
	Gh_D07G0019	0.94102	5.09982	5.27805	5.16006	2.3547	2.4227	2.3639	3.439e-07	4.0337e-05	0.0087553	0.078545	0.0013158	0.018554	sp|Q96522|PRX45_ARATH Peroxidase 45 OS=Arabidopsis thaliana GN=PER45 PE=1 SV=1//3.36387e-154
	Gh_A03G0199	0.694526	2.57865	4.15656	3.39357	1.8062	2.5126	2.1932	0.11911	0.53766	0.022479	0.15313	0.0031804	0.0065215	sp|A7NY33|PRX4_VITVI Peroxidase 4 OS=Vitis vinifera GN=GSVIVT00023967001 PE=1 SV=1//2.85904e-159
	Gh_A07G0012	0.350447	3.04909	3.55836	3.3674	3.0389	3.2753	3.1756	1.7023e-07	2.2283e-05	4.325e-06	0.00015787	0.01079	0.083203	sp|Q96522|PRX45_ARATH Peroxidase 45 OS=Arabidopsis thaliana GN=PER45 PE=1 SV=1//7.86189e-153
	Gh_D04G1593	0.224694	5.05299	3.07452	3.32624	4.4007	3.7098	3.7889	0.0049964	0.087309	0.012083	0.098699	0.001994	0.0065215	sp|Q9FX85|PRX10_ARATH Peroxidase 10 OS=Arabidopsis thaliana GN=PER10 PE=1 SV=1//7.62919e-156
Flavonoid	Gh_D02G0478	31.2092	22.8552	13.3923	10.9458	-0.53322	-1.3091	-1.5978	0.087146	0.46423	0.00012692	0.0028531	9.4539e-06	0.0065215	sp|O04274|LDOX_PERFR Leucoanthocyanidin dioxygenase OS=Perilla frutescens GN=ANS PE=2 SV=1//1.34509e-28
	Gh_D02G0478	31.2092	22.8552	13.3923	10.9458	-0.53322	-1.3091	-1.5978	0.087146	0.46423	0.00012692	0.0028531	9.4539e-06	0.0065215	sp|O04274|LDOX_PERFR Leucoanthocyanidin dioxygenase OS=Perilla frutescens GN=ANS PE=2 SV=1//1.34509e-28
	Gh_A04G0108	238.03	182.459	158.831	111.999	-0.46686	-0.66301	-1.1768	0.0032739	0.066123	3.5191e-07	1.7883e-05	5.1505e-14	0.0065215	sp|P52838|FSTL_FLABI Flavonol sulfotransferase-like OS=Flaveria bidentis PE=2 SV=1//3.45674e-105
	Gh_A05G3743	14.5837	12.2499	7.7924	6.12413	-0.33537	-0.99654	-1.3423	0.070374	0.41796	0.00026732	0.0052359	2.5653e-11	5.1295e-09	sp|Q07512|FLS_PETHY Flavonol synthase/flavanone 3-hydroxylase OS=Petunia hybrida GN=FL PE=2 SV=1//2.62859e-178
	Gh_D05G2212	42.2745	21.3013	15.2043	13.287	-1.0736	-1.5684	-1.7582	6.4557e-05	0.003393	7.2517e-10	7.4252e-08	7.7923e-11	1.4408e-08	sp|Q07512|FLS_PETHY Flavonol synthase/flavanone 3-hydroxylase OS=Petunia hybrida GN=FL PE=2 SV=1//3.57734e-176
	Gh_D03G1358	1.26131	4.46648	2.97026	2.07793	1.7417	1.1532	0.62776	1.6696e-10	4.3217e-08	1.436e-05	0.00044249	0.33724	0.68481	sp|Q2V6K0|UFGT6_FRAAN UDP-glucose flavonoid 3-O-glucosyltransferase 6 OS=Fragaria ananassa GN=GT6 PE=1 SV=1//2.19226e-166
	Gh_A03G2049	2.44911	7.29682	6.18917	4.97986	1.4926	1.2621	0.93499	0.026041	0.24321	0.0022318	0.028167	0.026031	0.0065215	sp|Q2V6K0|UFGT6_FRAAN UDP-glucose flavonoid 3-O-glucosyltransferase 6 OS=Fragaria ananassa GN=GT6 PE=1 SV=1//1.86572e-172
	Gh_A05G3537	18.9474	13.675	10.4023	9.17322	-0.55487	-0.95406	-1.1375	0.0022756	0.051659	3.5953e-08	2.4088e-06	1.0669e-09	0.0065215	sp|A6XNC6|F3GT_MEDTR Flavonoid 3-O-glucosyltransferase OS=Medicago truncatula GN=UGT78G1 PE=1 SV=1//5.76211e-142
	Gh_A08G2407	1.41293	9.6071	9.32153	5.8064	2.6769	2.6317	1.9417	3.6014e-19	2.583e-16	4.8912e-15	1.2748e-12	0.059888	0.25463	sp|Q7XZQ7|FHT_PETCR Flavanone 3-dioxygenase OS=Petroselinum crispum GN=FHT PE=1 SV=1//1.6271e-69
	Gh_A12G2228	14.078	3.349	3.75949	10.319	-2.1588	-1.9899	-0.54171	9.6355e-05	0.0046809	0.00014172	0.0031306	0.25724	0.59411	sp|Q7XZQ7|FHT_PETCR Flavanone 3-dioxygenase OS=Petroselinum crispum GN=FHT PE=1 SV=1//3.28678e-65
	Gh_A05G2048	2.07974	0.888389	0.249768	0.081527	-1.3157	-3.1605	-4.765	0.004477	0.081333	6.1054e-08	3.9115e-06	6.5289e-12	1.492e-09	sp|P51090|CHS_VITVI Chalcone synthase OS=Vitis vinifera GN=CHS PE=2 SV=1//2.18533e-179
	Gh_D05G2292	8.58563	4.48162	1.97633	1.05055	-1.0218	-2.2153	-3.1205	2.0647e-07	2.618e-05	1.6902e-26	1.5506e-23	4.4449e-42	1.6986e-38	sp|P51090|CHS_VITVI Chalcone synthase OS=Vitis vinifera GN=CHS PE=2 SV=1//3.59481e-71
	Gh_A08G1314	4.35816	1.75156	1.70414	1.38395	-1.3988	-1.4317	-1.7409	5.0893e-05	0.0028073	2.0753e-05	0.00060843	2.0558e-06	0.00010375	sp|Q9ZWR8|5AT_GENTR Anthocyanin 5-aromatic acyltransferase OS=Gentiana triflora PE=1 SV=1//5.34113e-33
	Gh_D08G1606	7.84977	5.51529	3.86591	3.51122	-0.59338	-1.1056	-1.2513	0.035785	0.29161	0.00044055	0.0078389	0.00018122	0.0065215	sp|Q9ZWR8|5AT_GENTR Anthocyanin 5-aromatic acyltransferase OS=Gentiana triflora PE=1 SV=1//1.15169e-83
	Gh_D03G1507	1.60149	5.92913	7.19854	3.67857	1.802	2.0841	1.1038	2.2603e-07	2.8399e-05	1.9672e-23	1.3402e-20	0.24841	0.58252	sp|P37120|CYP75A2_SOLME Flavonoid 3&apos;,5&apos;-hydroxylase OS=Solanum melongena GN=CYP75A2 PE=2 SV=1//1.69902e-92
	Gh_D05G1898	3.96895	2.57553	1.53283	1.98235	-0.70954	-1.4487	-1.0874	0.089787	0.47023	2.1834e-07	1.1895e-05	0.00013915	0.0065215	sp|Q9FJV5|KAN4_ARATH Probable transcription factor KAN4 OS=Arabidopsis thaliana GN=KAN4 PE=1 SV=1//3.05194e-65
	Gh_Sca005143G02	1.52293	0.928379	1.17313	0.573974	-0.79741	-0.46881	-1.4986	0.080369	0.44574	0.36909	0.75985	0.0030084	0.0065215	sp|P10290|MYBC1_MAIZE Anthocyanin regulatory C1 protein OS=Zea mays GN=C1 PE=2 SV=1//2.50689e-58
	Gh_D07G0169	10.6303	6.04177	4.22636	3.71693	-0.89983	-1.4175	-1.6047	0.00080389	0.024458	2.4501e-11	3.3717e-09	3.8484e-12	9.3207e-10	sp|Q9FJA2|TT2_ARATH Transcription factor TT2 OS=Arabidopsis thaliana GN=TT2 PE=1 SV=1//7.64497e-61

## Sheet: Sheet1
				1.4041	1.2009	1.3703
				-0.7835	-1.1879	-0.91027
				-1.271	-1.5071	-1.7218
				-0.95983	-1.5252	-1.3052
				-0.55536	-0.91437	-1.0067
				-0.97902	-2.7414	-1.7673
				1.1325	1.2183	1.3238
					0.543907	0.160996	0.318034
