# Supplementary material for: Transcriptome Profiling of the Elongating Internode of Cotton (Gossypium hirsutum L.) Seedlings in Response to Mepiquat Chloride
Source: Front Plant Sci. 2020 Jan 28;10:1751. doi: 10.3389/fpls.2019.01751 (PMC6997534; doi:10.3389/fpls.2019.01751)
Supplement: Supplementary file 14 [file Table_8.xlsx]

## Sheet: sheet1
Table S8 Expression of differentially expressed transcription factors in the second internode of cotton seedlings in response to MC
TF family	Gene ID	C0_fpkm	C48_fpkm	C72_fpkm	C96_fpkm	log2 Fold Change (C48/C0)	log2 Fold Change (C72/C0)	log2 Fold Change (C96/C0)	pval (C48/C0)	padj (C48/C0)	pval (C72/C0)	padj (C72/C0)	pval (C96/C0)	padj (C96/C0)	gene annotiation
MYB	Gh_A05G2210	7.75255	1.25134	2.00323	1.66259	-2.7158	-2.0294	-2.3064	3.8779e-10	9.3032e-08	2.7353e-07	1.4323e-05	6.2895e-08	5.1757e-06	sp|Q1A173|RADL6_ARATH Protein RADIALIS-like 6 OS=Arabidopsis thaliana GN=RL6 PE=2 SV=1//2.13241e-28
	Gh_A05G2242	8.90058	4.77059	4.00013	3.06264	-0.98393	-1.2385	-1.6267	0.0055236	0.093425	0.000314	0.0059716	9.7819e-06	0.00038455	sp|Q9FDW1|MYB44_ARATH Transcription factor MYB44 OS=Arabidopsis thaliana GN=MYB44 PE=2 SV=1//6.01211e-65
	Gh_A05G3011	18.4661	37.3952	44.6951	45.7697	0.9338	1.1977	1.218	3.0901e-07	3.7066e-05	4.5999e-08	3.0173e-06	0.00069811	0.011633	sp|Q8S9H7|DIV_ANTMA Transcription factor DIVARICATA OS=Antirrhinum majus GN=DIVARICATA PE=2 SV=1//6.4298e-79
	Gh_A06G0188	17.4764	10.647	9.96257	6.71284	-0.79692	-0.89237	-1.4694	0.0026236	0.057127	0.00091397	0.014017	6.1823e-06	0.00026276	sp|Q9FDW1|MYB44_ARATH Transcription factor MYB44 OS=Arabidopsis thaliana GN=MYB44 PE=2 SV=1//4.38556e-65
	Gh_A07G0703	3.30195	3.91239	1.96961	1.71948	0.16057	-0.83919	-1.0334	0.59318	0.96967	0.0084977	0.076818	0.0023626	0.028506	sp|Q9FNV9|MY113_ARATH Transcription factor MYB113 OS=Arabidopsis thaliana GN=MYB113 PE=1 SV=1//1.09439e-60
	Gh_A07G1272	7.44545	5.94082	4.517	3.09084	-0.40949	-0.80363	-1.3566	0.24361	0.72951	0.024329	0.16165	0.00065053	0.01104	sp|Q8GV05|TRY_ARATH Transcription factor TRY OS=Arabidopsis thaliana GN=TRY PE=1 SV=1//2.36696e-37
	Gh_A08G1075	3.30053	1.03441	1.23341	1.48725	-1.7564	-1.4979	-1.238	3.8496e-07	4.4472e-05	4.2023e-07	2.0953e-05	9.8167e-05	0.0025414	sp|Q8LPH6|MYB86_ARATH Transcription factor MYB86 OS=Arabidopsis thaliana GN=MYB86 PE=2 SV=1//6.28107e-80
	Gh_A08G1106	5.30175	3.52816	2.20946	2.07072	-0.66988	-1.3499	-1.441	0.032099	0.27456	1.3139e-05	0.00041168	1.4366e-06	7.6456e-05	sp|Q9S9K9|MYB3_ARATH Transcription factor MYB3 OS=Arabidopsis thaliana GN=MYB3 PE=1 SV=1//4.78224e-65
	Gh_A08G2109	7.17181	5.06694	3.74545	2.17582	-0.58696	-1.029	-1.8127	0.28649	0.77548	0.0022318	0.028167	1.7622e-07	1.2813e-05	sp|Q9LTF7|MYB82_ARATH Transcription factor MYB82 OS=Arabidopsis thaliana GN=MYB82 PE=1 SV=1//2.68954e-61
	Gh_A09G0455	8.62178	1.4349	1.84471	2.92107	-2.6727	-2.3075	-1.652	2.5758e-06	0.00023077	1.5759e-05	0.00047916	0.0011348	0.016655	sp|Q8S9H7|DIV_ANTMA Transcription factor DIVARICATA OS=Antirrhinum majus GN=DIVARICATA PE=2 SV=1//5.21097e-46
	Gh_A09G2380	7.86237	20.3174	23.9362	21.881	1.2863	1.5312	1.3867	0.0021968	0.050401	5.9655e-07	2.8505e-05	0.00099463	0.015096	sp|Q50EX6|ODO1_PETHY Protein ODORANT1 OS=Petunia hybrida GN=ODO1 PE=2 SV=1//5.29182e-80
	Gh_A11G0926	17.945	1.42974	2.12645	2.60557	-3.7325	-3.1529	-2.8729	4.3991e-75	1.0096e-70	2.5733e-79	1.9906e-75	2.0742e-53	2.0382e-49	sp|Q6R0H1|LHY_ARATH Protein LHY OS=Arabidopsis thaliana GN=LHY PE=1 SV=2//2.57812e-108
	Gh_A12G1061	25.9792	3.23503	4.8821	5.27658	-3.088	-2.4934	-2.3898	5.7746e-44	2.3388e-40	4.3586e-41	9.997e-38	2.6056e-40	9.4329e-37	sp|Q6R0H1|LHY_ARATH Protein LHY OS=Arabidopsis thaliana GN=LHY PE=1 SV=2//2.61634e-119
	Gh_A12G1062	27.0831	14.8247	8.92903	9.36963	-0.95193	-1.6835	-1.6199	0.0030182	0.062935	6.8134e-06	0.00023371	1.2445e-05	0.0004693	sp|Q6R0H1|LHY_ARATH Protein LHY OS=Arabidopsis thaliana GN=LHY PE=1 SV=2//2.11935e-128
	Gh_A12G2299	8.41934	14.6225	16.0283	19.8078	0.71531	0.85171	1.1459	0.00043008	0.01528	2.2311e-06	9.0145e-05	8.6484e-05	0.0022942	sp|Q8H0W3|RVE6_ARATH Protein REVEILLE 6 OS=Arabidopsis thaliana GN=RVE6 PE=2 SV=1//3.38287e-108
	Gh_A12G2465	8.10089	3.85551	4.79908	4.35292	-1.1527	-0.83136	-0.98435	3.6365e-08	5.8775e-06	5.2883e-06	0.00018852	1.7714e-06	9.1797e-05	sp|B3H5A8|RVE7_ARATH Protein REVEILLE 7 OS=Arabidopsis thaliana GN=RVE7 PE=2 SV=1//1.84506e-50
	Gh_A13G2154	7.26726	3.10709	2.36627	4.12023	-1.3101	-1.7031	-0.91079	0.00052888	0.017916	1.4124e-05	0.00043658	0.013857	0.098531	sp|O64399|MYB34_ARATH Transcription factor MYB34 OS=Arabidopsis thaliana GN=MYB34 PE=1 SV=1//8.5391e-40
	Gh_D04G0641	17.523	30.5453	36.6192	39.5459	0.71729	0.9873	1.0828	0.00013333	0.0060873	0.0012258	0.017686	0.0011901	0.01724	sp|Q8S9H7|DIV_ANTMA Transcription factor DIVARICATA OS=Antirrhinum majus GN=DIVARICATA PE=2 SV=1//1.58495e-79
	Gh_D06G0115	7.98482	3.52839	4.98198	4.69543	-1.261	-0.76205	-0.85343	1.4222e-05	0.0010013	0.0036221	0.041049	0.0024275	0.029111	sp|Q9FDW1|MYB44_ARATH Transcription factor MYB44 OS=Arabidopsis thaliana GN=MYB44 PE=2 SV=1//7.84617e-49
	Gh_D06G0184	5.60293	2.98742	2.59568	1.71438	-0.99041	-1.1945	-1.7973	0.0001981	0.0083218	4.0547e-06	0.00014903	1.071e-09	1.4792e-07	sp|Q9FDW1|MYB44_ARATH Transcription factor MYB44 OS=Arabidopsis thaliana GN=MYB44 PE=2 SV=1//2.85399e-65
	Gh_D07G0169	10.6303	6.04177	4.22636	3.71693	-0.89983	-1.4175	-1.6047	0.00080389	0.024458	2.4501e-11	3.3717e-09	3.8484e-12	9.3207e-10	sp|Q9FJA2|TT2_ARATH Transcription factor TT2 OS=Arabidopsis thaliana GN=TT2 PE=1 SV=1//7.64497e-61
	Gh_D07G1305	3.45772	6.69014	7.05035	11.7615	0.867	0.95307	1.6745	0.13111	0.56211	0.021586	0.14887	6.6881e-07	3.9693e-05	sp|Q8LPH6|MYB86_ARATH Transcription factor MYB86 OS=Arabidopsis thaliana GN=MYB86 PE=2 SV=1//5.12485e-79
	Gh_D08G1356	4.23356	2.11441	2.63998	3.14956	-1.0865	-0.76096	-0.51851	7.3843e-05	0.0037829	0.027847	0.17725	0.060968	0.2576	sp|Q8LPH6|MYB86_ARATH Transcription factor MYB86 OS=Arabidopsis thaliana GN=MYB86 PE=2 SV=1//7.53347e-80
	Gh_D08G2481	3.04588	2.13906	1.31602	0.534126	-0.59583	-1.295	-2.6009	0.41814	0.88342	0.0064614	0.062997	1.0493e-05	0.00040768	sp|Q9LTF7|MYB82_ARATH Transcription factor MYB82 OS=Arabidopsis thaliana GN=MYB82 PE=1 SV=1//2.49415e-61
	Gh_D09G0462	4.5167	1.33804	1.32134	2.29219	-1.8418	-1.8512	-1.0677	0.00096675	0.02805	0.0010285	0.015352	0.048615	0.22374	sp|Q8S9H7|DIV_ANTMA Transcription factor DIVARICATA OS=Antirrhinum majus GN=DIVARICATA PE=2 SV=1//3.96483e-46
	Gh_D09G1690	1.41296	8.6502	10.8009	11.0346	2.5279	2.8563	2.8724	0.059277	0.38319	2.4538e-06	9.7652e-05	0.008526	0.07065	sp|Q50EX6|ODO1_PETHY Protein ODORANT1 OS=Petunia hybrida GN=ODO1 PE=2 SV=1//1.88712e-80
	Gh_D10G2465	2.0908	5.71121	4.94172	6.88287	1.3685	1.1668	1.629	0.00345	0.068495	0.00025235	0.0050053	6.0179e-05	0.001732	sp|Q8S9H7|DIV_ANTMA Transcription factor DIVARICATA OS=Antirrhinum majus GN=DIVARICATA PE=2 SV=1//5.18841e-33
	Gh_D11G1068	13.111	2.78666	3.30387	3.33111	-2.3175	-2.0693	-2.0646	3.0009e-17	1.766e-14	1.18e-15	3.3973e-13	1.2977e-16	6.5633e-14	sp|Q6R0H1|LHY_ARATH Protein LHY OS=Arabidopsis thaliana GN=LHY PE=1 SV=2//9.03099e-104
	Gh_D11G1108	7.2627	13.5439	12.2148	16.2098	0.81649	0.67124	1.0688	0.0069282	0.10804	9.5491e-05	0.0022479	3.4716e-05	0.0011223	sp|Q8LPH6|MYB86_ARATH Transcription factor MYB86 OS=Arabidopsis thaliana GN=MYB86 PE=2 SV=1//2.16e-79
	Gh_D11G3276	17.3029	22.398	24.3944	39.3907	0.29004	0.41651	1.0987	0.12666	0.55286	0.0052275	0.053718	1.0554e-05	0.00040944	sp|Q6R0E3|TRP5_ARATH Telomere repeat-binding protein 5 OS=Arabidopsis thaliana GN=TRP5 PE=1 SV=2//3.00627e-08
	Gh_D12G1140	4.58946	10.4233	7.9165	7.06258	1.1009	0.70217	0.53192	0.012492	0.15596	0.0013934	0.019477	0.057212	0.24765	sp|Q38850|MYB5_ARATH Transcription repressor MYB5 OS=Arabidopsis thaliana GN=MYB5 PE=1 SV=1//7.0227e-66
	Gh_D12G1184	23.1979	3.07707	4.60233	4.38227	-2.9971	-2.4101	-2.494	4.8446e-17	2.7797e-14	5.4422e-14	1.2198e-11	1.687e-15	7.2981e-13	sp|Q6R0H1|LHY_ARATH Protein LHY OS=Arabidopsis thaliana GN=LHY PE=1 SV=2//4.95692e-124
	Gh_D12G1185	29.029	9.75366	9.40415	9.39823	-1.6566	-1.7067	-1.7162	2.5972e-05	0.0016436	5.2906e-06	0.00018852	4.2493e-06	0.00019116	sp|Q6R0H1|LHY_ARATH Protein LHY OS=Arabidopsis thaliana GN=LHY PE=1 SV=2//3.63801e-141
	Novel06755	2.76619	5.06854	5.09728	6.09951	0.78848	0.80667	1.0488	0.018324	0.19578	0.0046823	0.049354	0.0019573	0.024807	--
	Novel06756	1.89476	3.46288	3.5662	4.17344	0.78653	0.84272	1.0491	0.0037644	0.072724	0.069475	0.31656	0.00073146	0.012045	--
	Novel07168	3.8473	7.37187	7.64316	8.43483	0.85588	0.91706	1.0431	0.0013837	0.036335	0.0009156	0.014031	8.1467e-05	0.0021967	--
bHLH	Gh_A02G1404	4.43874	10.3438	12.4771	8.07255	1.1369	1.4153	0.77245	1.7169e-07	2.2388e-05	0.00089045	0.013766	0.011443	0.086553	sp|Q9LSL1|BH093_ARATH Transcription factor bHLH93 OS=Arabidopsis thaliana GN=BHLH93 PE=1 SV=1//1.53786e-77
	Gh_A04G0887	0.261205	2.61493	3.92301	3.31268	3.2483	3.8433	3.5785	7.4576e-10	1.6946e-07	6.8425e-11	8.5759e-09	0.00092349	0.014313	sp|Q9FLI1|BH036_ARATH Transcription factor bHLH36 OS=Arabidopsis thaliana GN=BHLH36 PE=2 SV=1//8.94227e-10
	Gh_A06G0241	6.33024	5.15619	3.95092	2.38	-0.37859	-0.76419	-1.5003	0.28978	0.77915	0.00073632	0.011846	3.3583e-07	2.2406e-05	sp|Q9LSL1|BH093_ARATH Transcription factor bHLH93 OS=Arabidopsis thaliana GN=BHLH93 PE=1 SV=1//5.69e-77
	Gh_A10G2207	1.89624	7.4117	9.87371	10.919	1.8834	2.2988	2.4336	2.5391e-09	5.25e-07	4.1438e-16	1.302e-13	0.0014008	0.019469	sp|Q9FLI1|BH036_ARATH Transcription factor bHLH36 OS=Arabidopsis thaliana GN=BHLH36 PE=2 SV=1//9.50434e-13
	Gh_A11G0909	6.19281	2.95139	2.68262	2.41823	-1.1554	-1.2867	-1.4465	0.018161	0.19461	0.0077806	0.072084	0.0027556	0.031893	sp|Q9LUK7|BH028_ARATH Transcription factor bHLH28 OS=Arabidopsis thaliana GN=BHLH28 PE=2 SV=1//2.90795e-64
	Gh_A11G1301	5.41343	7.66274	10.4197	12.1624	0.42016	0.87498	1.0808	0.29531	0.78347	0.086411	0.36035	0.00072315	0.011949	sp|Q9SRT2|BH062_ARATH Transcription factor bHLH62 OS=Arabidopsis thaliana GN=BHLH62 PE=2 SV=1//2.0165e-130
	Gh_A12G1040	6.33934	4.63622	3.88991	1.73096	-0.53615	-0.79212	-1.9623	0.17629	0.64122	0.067732	0.3117	0.00017414	0.003969	sp|O23090|BH014_ARATH Transcription factor bHLH14 OS=Arabidopsis thaliana GN=BHLH14 PE=2 SV=1//2.09366e-73
	Gh_A12G1276	1.97123	18.8706	34.4104	28.916	3.1693	4.0371	3.7749	1.9968e-35	4.7407e-32	2.6037e-79	1.9906e-75	0.010251	0.080266	sp|Q9FLI1|BH036_ARATH Transcription factor bHLH36 OS=Arabidopsis thaliana GN=BHLH36 PE=2 SV=1//4.24672e-13
	Gh_D03G0317	12.8263	8.19156	7.58133	5.68252	-0.73194	-0.84316	-1.2621	0.0018622	0.044977	5.7713e-05	0.0014686	3.8526e-07	2.5166e-05	sp|Q9LXA9|BH061_ARATH Transcription factor bHLH61 OS=Arabidopsis thaliana GN=BHLH61 PE=2 SV=1//1.85265e-65
	Gh_A12G1755	20.3435	15.3532	9.7247	11.5263	-0.48914	-1.1519	-0.90655	0.0076963	0.11585	4.8939e-12	7.6532e-10	7.3444e-07	4.2995e-05	sp|Q93W88|BH137_ARATH Transcription factor bHLH137 OS=Arabidopsis thaliana GN=BHLH137 PE=2 SV=1//7.54757e-48
	Gh_D04G0664	9.75693	15.7915	19.208	21.5584	0.61035	0.90421	1.0524	0.063791	0.39908	0.02435	0.16173	0.00011955	0.0029702	sp|Q9XEF0|BH051_ARATH Transcription factor bHLH51 OS=Arabidopsis thaliana GN=BHLH51 PE=2 SV=1//1.05325e-29
	Gh_D04G1389	0.128329	1.74132	3.63404	3.43228	3.6809	4.7491	4.6495	1.7097e-08	2.9355e-06	8.6432e-20	4.373e-17	0.0017266	0.022709	sp|Q9FLI1|BH036_ARATH Transcription factor bHLH36 OS=Arabidopsis thaliana GN=BHLH36 PE=2 SV=1//3.91512e-09
	Gh_D05G0688	5.86189	12.908	13.6813	13.7198	1.0554	1.1443	1.1375	8.0764e-08	1.1609e-05	3.4281e-11	4.5624e-09	3.5689e-07	2.3514e-05	sp|Q9C690|BH122_ARATH Transcription factor bHLH122 OS=Arabidopsis thaliana GN=BHLH122 PE=1 SV=1//1.55216e-73
	Gh_D05G1534	18.4053	11.0107	8.44713	10.23	-0.82551	-1.2117	-0.93858	0.00014324	0.0064713	3.2663e-09	2.8234e-07	0.0019273	0.024532	sp|Q9FLI1|BH036_ARATH Transcription factor bHLH36 OS=Arabidopsis thaliana GN=BHLH36 PE=2 SV=1//9.25126e-12
	Gh_D05G3821	7.0738	12.0123	18.2946	12.57	0.6798	1.2934	0.74143	0.073819	0.42769	7.0692e-08	4.4707e-06	0.14299	0.43024	sp|Q9LSL1|BH093_ARATH Transcription factor bHLH93 OS=Arabidopsis thaliana GN=BHLH93 PE=1 SV=1//1.93445e-65
	Gh_D11G1449	1.21184	1.83702	3.01789	3.84865	0.52068	1.2591	1.5838	0.31466	0.80111	0.18144	0.54365	5.8584e-05	0.001696	sp|Q9SRT2|BH062_ARATH Transcription factor bHLH62 OS=Arabidopsis thaliana GN=BHLH62 PE=2 SV=1//6.44142e-126
	Gh_D11G1773	3.6899	1.88454	1.84197	2.23907	-1.0539	-1.0754	-0.81125	0.00041024	0.014711	0.00016763	0.0035978	0.0066953	0.059709	sp|Q9LT23|BH121_ARATH Transcription factor bHLH121 OS=Arabidopsis thaliana GN=BHLH121 PE=2 SV=1//1.87262e-63
	Gh_D11G2082	2.30491	1.93266	1.24595	0.866412	-0.3367	-0.96882	-1.4977	0.27514	0.76268	0.0027005	0.032771	3.4042e-05	0.0011061	sp|Q9LSL1|BH093_ARATH Transcription factor bHLH93 OS=Arabidopsis thaliana GN=BHLH93 PE=1 SV=1//1.84822e-86
	Gh_D12G1398	3.93243	48.6301	92.8631	58.9206	3.5429	4.4804	3.809	3.9561e-61	3.0265e-57	3.6972e-136	2.544e-131	0.0035382	0.038192	sp|Q9FLI1|BH036_ARATH Transcription factor bHLH36 OS=Arabidopsis thaliana GN=BHLH36 PE=2 SV=1//2.55538e-11
	Gh_D12G1906	6.51625	4.10029	2.97226	2.88254	-0.75185	-1.2202	-1.2631	0.0011282	0.031408	6.4736e-08	4.1168e-06	1.9286e-07	1.3877e-05	sp|Q93W88|BH137_ARATH Transcription factor bHLH137 OS=Arabidopsis thaliana GN=BHLH137 PE=2 SV=1//2.81994e-47
	Gh_D12G2069	1.76948	3.70314	3.17951	4.1842	0.98421	0.77614	1.1552	0.022516	0.22273	0.061323	0.29342	7.1442e-05	0.0019831	sp|Q56XR0|BH071_ARATH Transcription factor bHLH71 OS=Arabidopsis thaliana GN=BHLH71 PE=1 SV=1//1.14004e-67
	Gh_D13G0711	9.87637	6.45652	4.40905	4.25721	-0.69704	-1.2504	-1.2995	0.1323	0.56446	0.0065466	0.063633	0.0049645	0.048485	sp|Q9S7Y1|BH030_ARATH Transcription factor bHLH30 OS=Arabidopsis thaliana GN=BHLH30 PE=1 SV=1//2.48792e-79
	Gh_D13G1856	10.6182	5.41623	6.32592	5.81141	-1.0563	-0.82789	-0.95603	0.00019408	0.008193	9.4965e-05	0.002237	0.00068133	0.011428	sp|Q9SK91|BH094_ARATH Transcription factor bHLH94 OS=Arabidopsis thaliana GN=BHLH94 PE=2 SV=2//4.66874e-64
	Gh_A07G0598	3.84802	1.13625	0.65894	0.333244	-1.839	-2.621	-3.6087	0.0012252	0.03339	6.6175e-06	0.00022755	5.4589e-08	4.6185e-06	sp|Q8GWK7|BEE3_ARATH Transcription factor BEE 3 OS=Arabidopsis thaliana GN=BEE3 PE=2 SV=1//2.10631e-56
	Gh_A12G0489	5.24646	2.51615	1.76005	2.27071	-1.14	-1.6387	-1.2985	0.00026229	0.010497	4.743e-05	0.0012381	0.0051181	0.049487	sp|Q8GZ13|BEE1_ARATH Transcription factor BEE 1 OS=Arabidopsis thaliana GN=BEE1 PE=2 SV=1//3.8235e-43
	Gh_A12G0596	7.82375	4.55462	3.29648	5.673	-0.86502	-1.3307	-0.55109	5.7537e-05	0.0030877	3.4081e-11	4.5624e-09	0.021498	0.13209	sp|Q93VJ4|BEE2_ARATH Transcription factor BEE 2 OS=Arabidopsis thaliana GN=BEE2 PE=2 SV=1//2.54395e-59
	Gh_D12G0497	6.54149	2.45351	1.73628	2.43509	-1.499	-1.9923	-1.5137	4.9572e-08	7.6187e-06	4.3535e-13	8.4145e-11	5.6451e-08	4.7296e-06	sp|Q8GWK7|BEE3_ARATH Transcription factor BEE 3 OS=Arabidopsis thaliana GN=BEE3 PE=2 SV=1//4.39368e-43
	Gh_D12G0607	13.0931	9.1918	5.90163	10.5916	-0.5943	-1.2357	-0.39215	0.0024458	0.054445	1.1609e-11	1.6996e-09	0.086801	0.32004	sp|Q93VJ4|BEE2_ARATH Transcription factor BEE 2 OS=Arabidopsis thaliana GN=BEE2 PE=2 SV=1//2.18276e-65
	Gh_A09G0192	36.4174	16.4601	9.29513	15.3955	-1.2257	-2.0474	-1.3261	0.020008	0.20654	0.0011259	0.016494	0.01477	0.10272	sp|Q9LJX1|PRE5_ARATH Transcription factor PRE5 OS=Arabidopsis thaliana GN=PRE5 PE=1 SV=1//1.36836e-40
	Gh_A12G1523	41.9925	22.8818	14.1704	30.8798	-0.95754	-1.6358	-0.52697	0.00030767	0.0118	2.129e-06	8.644e-05	0.12362	0.39519	sp|Q8GW32|PRE6_ARATH Transcription factor PRE6 OS=Arabidopsis thaliana GN=PRE6 PE=1 SV=1//1.11067e-35
	Gh_D02G1245	16.4092	20.8517	12.0446	7.68666	0.26129	-0.54354	-1.181	0.51515	0.93853	0.23062	0.61538	2.6879e-05	0.00090233	sp|Q8GW32|PRE6_ARATH Transcription factor PRE6 OS=Arabidopsis thaliana GN=PRE6 PE=1 SV=1//4.78193e-37
	Gh_D12G1645	21.4259	9.29795	4.16465	11.1934	-1.287	-2.4319	-1.0207	2.5818e-07	3.1972e-05	6.245e-16	1.893e-13	0.00067461	0.011343	sp|Q8GW32|PRE6_ARATH Transcription factor PRE6 OS=Arabidopsis thaliana GN=PRE6 PE=1 SV=1//4.3435e-35
	Gh_A11G0710	18.5407	10.8422	8.40058	11.9769	-0.85769	-1.2241	-0.71947	2.0628e-06	0.00019115	1.2622e-14	3.0581e-12	3.4765e-05	0.0011227	sp|Q8GZ38|UNE10_ARATH Transcription factor UNE10 OS=Arabidopsis thaliana GN=UNE10 PE=2 SV=1//1.17349e-102
	Gh_D11G0826	24.6369	15.4524	12.8768	16.997	-0.75599	-1.0184	-0.62485	1.2434e-05	0.00088993	4.089e-10	4.4589e-08	0.0013266	0.018688	sp|Q8GZ38|UNE10_ARATH Transcription factor UNE10 OS=Arabidopsis thaliana GN=UNE10 PE=2 SV=1//1.09627e-102
	Gh_Sca008309G01	29.7398	10.2133	8.18785	15.6707	-1.625	-1.9461	-1.0116	5.6893e-08	8.6093e-06	1.0864e-13	2.3361e-11	9.7835e-06	0.00038455	sp|Q8GZ38|UNE10_ARATH Transcription factor UNE10 OS=Arabidopsis thaliana GN=UNE10 PE=2 SV=1//6.40123e-28
	Gh_A08G2082	15.519	6.98229	4.44006	4.52396	-1.234	-1.8844	-1.8649	8.7337e-05	0.0043273	1.9324e-10	2.2384e-08	3.4955e-10	5.54e-08	sp|Q7XR02|IBH1_ORYSJ Transcription factor IBH1 OS=Oryza sativa subsp. japonica GN=IBH1 PE=1 SV=2//9.60368e-06
AP2-EREBP	Gh_A02G1392	3.27174	2.29497	1.8241	1.35697	-0.5954	-0.92968	-1.3581	0.017361	0.18993	0.00013393	0.0029872	5.4162e-07	3.3263e-05	sp|Q52QU2|AIL6_ARATH AP2-like ethylene-responsive transcription factor AIL6 OS=Arabidopsis thaliana GN=AIL6 PE=2 SV=1//0
	Gh_A06G1924	1.43932	2.88456	3.30859	3.13804	0.92097	1.1191	1.0342	0.012012	0.15215	0.0013736	0.019288	0.0054269	0.051453	sp|Q94AW5|ERF03_ARATH Ethylene-responsive transcription factor ERF003 OS=Arabidopsis thaliana GN=ERF003 PE=2 SV=1//1.91549e-49
	Gh_A07G0379	5.83314	8.91988	15.0907	14.3995	0.52873	1.2995	1.214	0.14742	0.59296	0.004345	0.046877	0.002751	0.031856	sp|Q40479|ERF2_TOBAC Ethylene-responsive transcription factor 2 OS=Nicotiana tabacum GN=ERF2 PE=2 SV=1//3.95713e-59
	Gh_A08G1242	1.96771	3.35361	3.41914	4.23719	0.68482	0.71628	1.016	0.1373	0.57369	0.01832	0.13282	0.00094211	0.014501	sp|Q8LBQ7|ERF34_ARATH Ethylene-responsive transcription factor ERF034 OS=Arabidopsis thaliana GN=ERF034 PE=2 SV=2//1.37403e-42
	Gh_A08G1516	2.3558	4.89636	4.05825	5.33754	0.97381	0.70915	1.0911	0.11904	0.53765	0.046538	0.24831	0.00048503	0.0087964	sp|Q9ZQP3|ERF38_ARATH Ethylene-responsive transcription factor ERF038 OS=Arabidopsis thaliana GN=ERF038 PE=2 SV=1//4.05667e-54
	Gh_A09G0699	8.50132	2.77353	2.14765	1.10376	-1.7022	-2.0676	-3.0326	0.00021919	0.0090368	6.5929e-06	0.00022682	8.9498e-09	9.71e-07	sp|Q9FE67|ERF80_ARATH Ethylene-responsive transcription factor 9 OS=Arabidopsis thaliana GN=ERF9 PE=2 SV=1//5.56994e-26
	Gh_A10G0254	2.80131	1.56044	1.0694	0.968514	-0.93018	-1.4846	-1.624	0.026071	0.24333	0.00083249	0.013068	0.00046598	0.0085232	sp|Q94ID6|ERF81_ARATH Ethylene-responsive transcription factor 12 OS=Arabidopsis thaliana GN=ERF12 PE=2 SV=1//1.37716e-42
	Gh_A10G0255	15.6215	10.6911	8.24992	5.95565	-0.63195	-1.0087	-1.4813	0.0019711	0.046798	8.7598e-08	5.3913e-06	5.3277e-12	1.2422e-09	sp|Q9FE67|ERF80_ARATH Ethylene-responsive transcription factor 9 OS=Arabidopsis thaliana GN=ERF9 PE=2 SV=1//3.4893e-26
	Gh_A11G0367	2.74004	8.29998	4.67941	3.1137	1.5166	0.68862	0.091159	5.8352e-07	6.4489e-05	0.096499	0.38519	0.90288	1	sp|Q9LY05|EF106_ARATH Ethylene-responsive transcription factor ERF106 OS=Arabidopsis thaliana GN=ERF106 PE=2 SV=1//9.22961e-40
	Gh_A12G1015	4.40006	1.24647	1.16981	2.07579	-1.9038	-2.0051	-1.1717	1.506e-05	0.0010506	4.8715e-05	0.0012644	0.0012772	0.018181	sp|Q1ECI2|ERF23_ARATH Ethylene-responsive transcription factor ERF023 OS=Arabidopsis thaliana GN=ERF023 PE=2 SV=1//6.355e-59
	Gh_A12G1783	3.46994	1.96659	1.61406	1.41812	-0.90297	-1.1937	-1.3804	0.0059706	0.098455	0.00033903	0.0063546	0.00011331	0.0028466	sp|Q40479|ERF2_TOBAC Ethylene-responsive transcription factor 2 OS=Nicotiana tabacum GN=ERF2 PE=2 SV=1//4.32061e-64
	Gh_A12G1784	27.0686	22.06	13.4522	14.3261	-0.37948	-1.0972	-1.0076	0.040064	0.31001	1.5601e-09	1.4705e-07	6.3183e-08	5.1924e-06	sp|Q8VY90|EF105_ARATH Ethylene-responsive transcription factor ERF105 OS=Arabidopsis thaliana GN=ERF105 PE=2 SV=1//7.74395e-54
	Gh_D09G0712	3.21922	2.00434	0.998961	1.09094	-0.76773	-1.7711	-1.6492	0.015873	0.18034	4.683e-07	2.303e-05	4.7693e-06	0.00021097	sp|Q9FE67|ERF80_ARATH Ethylene-responsive transcription factor 9 OS=Arabidopsis thaliana GN=ERF9 PE=2 SV=1//5.75144e-24
	Gh_D09G1808	3.68731	2.31861	1.65729	1.14246	-0.75322	-1.2468	-1.7787	0.027023	0.24893	7.9821e-05	0.0019326	5.5463e-08	4.6696e-06	sp|Q9C7W2|ERF61_ARATH Ethylene-responsive transcription factor ERF061 OS=Arabidopsis thaliana GN=ERF061 PE=2 SV=1//1.30916e-48
	Gh_D10G0254	5.83107	2.68282	2.14154	1.81084	-1.2053	-1.5372	-1.7809	0.0088786	0.12646	0.0012058	0.017481	0.00067085	0.011296	sp|Q94ID6|ERF81_ARATH Ethylene-responsive transcription factor 12 OS=Arabidopsis thaliana GN=ERF12 PE=2 SV=1//5.24054e-43
	Gh_D11G2202	2.48232	4.4179	4.80495	6.57721	0.74799	0.87274	1.3176	0.0058522	0.097117	0.00037881	0.0069194	1.2825e-07	9.6832e-06	sp|O65665|ERF60_ARATH Ethylene-responsive transcription factor ERF060 OS=Arabidopsis thaliana GN=ERF060 PE=2 SV=1//6.71702e-62
	Gh_D12G1133	7.40032	3.83225	2.8882	3.63509	-1.0359	-1.4504	-1.1164	0.0096935	0.13382	7.3994e-05	0.0018125	0.0021701	0.026775	sp|Q1ECI2|ERF23_ARATH Ethylene-responsive transcription factor ERF023 OS=Arabidopsis thaliana GN=ERF023 PE=2 SV=1//1.11607e-57
	Gh_D12G1951	26.1426	20.0721	13.4257	12.4242	-0.46527	-1.0494	-1.1639	0.011835	0.15079	1.8964e-07	1.0481e-05	9.6949e-10	1.3527e-07	sp|Q8VY90|EF105_ARATH Ethylene-responsive transcription factor ERF105 OS=Arabidopsis thaliana GN=ERF105 PE=2 SV=1//2.43456e-49
	Gh_D06G1403	14.3063	10.3041	7.91996	7.13118	-0.55738	-0.9335	-1.0939	0.0084599	0.12245	1.6009e-06	6.7498e-05	4.1268e-07	2.6406e-05	sp|Q9C5I3|ERF76_ARATH Ethylene-responsive transcription factor 11 OS=Arabidopsis thaliana GN=ERF11 PE=2 SV=1//4.57592e-22
	Gh_A08G0371	1.68134	4.79009	6.34906	4.40238	1.431	1.8417	1.3043	1.1934e-06	0.00011874	3.0828e-12	5.0146e-10	1.836e-05	0.00065098	sp|P42736|RAP23_ARATH Ethylene-responsive transcription factor RAP2-3 OS=Arabidopsis thaliana GN=RAP2-3 PE=1 SV=2//1.96067e-25
	Gh_D08G0461	1.02312	3.39423	3.28011	1.74765	1.6497	1.6021	0.68782	0.022316	0.22143	1.7782e-06	7.3751e-05	0.099256	0.34654	sp|P42736|RAP23_ARATH Ethylene-responsive transcription factor RAP2-3 OS=Arabidopsis thaliana GN=RAP2-3 PE=1 SV=2//2.93688e-26
	Gh_A05G0374	5.16957	3.53803	2.84572	1.48876	-0.63203	-0.94283	-1.8861	0.015507	0.17762	0.00026071	0.0051371	7.5796e-10	1.0884e-07	sp|Q9LYD3|DREB3_ARATH Dehydration-responsive element-binding protein 3 OS=Arabidopsis thaliana GN=DREB3 PE=2 SV=1//1.78271e-64
	Gh_A06G0838	21.6847	11.9185	10.1887	8.34321	-0.9471	-1.1774	-1.4673	0.0013107	0.03498	3.7602e-05	0.0010158	1.1995e-05	0.00045559	sp|Q9LYD3|DREB3_ARATH Dehydration-responsive element-binding protein 3 OS=Arabidopsis thaliana GN=DREB3 PE=2 SV=1//3.32359e-63
	Gh_D06G0971	31.4711	18.1924	14.868	16.395	-0.87386	-1.169	-1.0301	1.6916e-06	0.00016021	1.1133e-10	1.3439e-08	6.1807e-06	0.00026276	sp|Q9LYD3|DREB3_ARATH Dehydration-responsive element-binding protein 3 OS=Arabidopsis thaliana GN=DREB3 PE=2 SV=1//2.56966e-61
	Gh_A07G1283	3.06577	1.591	1.42694	1.58327	-1.0333	-1.1809	-1.0412	0.023302	0.22787	0.00012312	0.0027785	0.0010469	0.015693	sp|O82339|CRF5_ARATH Ethylene-responsive transcription factor CRF5 OS=Arabidopsis thaliana GN=CRF5 PE=1 SV=1//2.11638e-51
	Gh_D07G1396	2.99247	1.77584	1.57011	1.38024	-0.83735	-1.0168	-1.2012	0.032639	0.2772	0.00094995	0.014445	0.00023367	0.004991	sp|O82339|CRF5_ARATH Ethylene-responsive transcription factor CRF5 OS=Arabidopsis thaliana GN=CRF5 PE=1 SV=1//4.21657e-50
	Gh_A09G0780	1.75942	3.55927	3.89978	4.2868	0.9376	1.0718	1.2039	0.023675	0.22998	0.0047409	0.049834	0.035814	0.18405	sp|Q39127|TINY_ARATH Ethylene-responsive transcription factor TINY OS=Arabidopsis thaliana GN=TINY PE=2 SV=1//7.87899e-51
	Gh_A10G0760	31.0983	20.2808	16.4941	12.9737	-0.69955	-0.99467	-1.3475	0.049595	0.34952	0.0098921	0.085866	0.0019192	0.024486	sp|Q39127|TINY_ARATH Ethylene-responsive transcription factor TINY OS=Arabidopsis thaliana GN=TINY PE=2 SV=1//2.80194e-32
	Gh_A10G1731	2.85388	1.9998	1.50006	1.47774	-0.59641	-1.0081	-1.0358	0.027957	0.25344	0.00018702	0.0039161	0.00030215	0.0061109	sp|Q6X5Y6|WRI1_ARATH Ethylene-responsive transcription factor WRI1 OS=Arabidopsis thaliana GN=WRI1 PE=2 SV=1//3.221e-88
	Gh_D02G1153	6.24388	5.92762	3.38664	2.74059	-0.15777	-0.96092	-1.2775	0.57864	0.96407	1.5939e-05	0.00048379	3.1594e-07	2.1306e-05	sp|Q9ZWM9|RAV1_ARATH AP2/ERF and B3 domain-containing transcription factor RAV1 OS=Arabidopsis thaliana GN=RAV1 PE=1 SV=1//5.34642e-134
	Gh_D06G0216	35.6519	26.0903	19.8478	15.2633	-0.53494	-0.93247	-1.3113	0.11146	0.52082	1.2225e-09	1.1798e-07	1.2775e-15	5.7062e-13	sp|Q38914|ANT_ARATH AP2-like ethylene-responsive transcription factor ANT OS=Arabidopsis thaliana GN=ANT PE=1 SV=2//4.75256e-08
	Gh_A06G0222	32.1071	20.7944	16.8116	13.7875	-0.71078	-1.0183	-1.3084	0.0096296	0.13348	7.8263e-13	1.4284e-10	2.8246e-15	1.1429e-12	sp|Q38914|ANT_ARATH AP2-like ethylene-responsive transcription factor ANT OS=Arabidopsis thaliana GN=ANT PE=1 SV=2//2.79511e-08
Orphans	Gh_A02G1620	32.0291	17.1564	16.0304	18.7665	-0.98458	-1.078	-0.85832	3.864e-07	4.4564e-05	3.8462e-10	4.2355e-08	5.2729e-06	0.00022926	sp|C0SVM5|BBX19_ARATH B-box zinc finger protein 19 OS=Arabidopsis thaliana GN=BBX19 PE=2 SV=1//1.43619e-68
	Gh_A04G0209	17.7578	7.80902	10.9825	9.65925	-1.2682	-0.76962	-0.96831	3.7328e-10	8.9864e-08	0.00015714	0.0034162	8.2844e-07	4.7806e-05	sp|Q9LJB7|BBX32_ARATH B-box zinc finger protein 32 OS=Arabidopsis thaliana GN=BBX32 PE=1 SV=1//1.07247e-09
	Gh_A04G0927	11.7455	5.04428	5.83291	6.87764	-1.3041	-1.0937	-0.86499	1.8731e-06	0.00017523	1.76e-05	0.00052584	0.0013005	0.018429	sp|Q9LJB7|BBX32_ARATH B-box zinc finger protein 32 OS=Arabidopsis thaliana GN=BBX32 PE=1 SV=1//1.33999e-12
	Gh_A06G1148	28.3057	14.4339	12.8334	14.409	-1.0552	-1.213	-1.0637	3.2466e-05	0.0019782	9.8004e-12	1.4471e-09	4.403e-08	3.8878e-06	sp|Q9LJB7|BBX32_ARATH B-box zinc finger protein 32 OS=Arabidopsis thaliana GN=BBX32 PE=1 SV=1//1.48788e-09
	Gh_A09G2314	183.295	55.4077	77.8272	72.9306	-1.8088	-1.3122	-1.4193	1.9707e-26	2.8269e-23	3.6764e-22	2.2359e-19	8.9874e-19	7.3595e-16	sp|Q96288|BBX24_ARATH B-box zinc finger protein 24 OS=Arabidopsis thaliana GN=BBX24 PE=1 SV=1//8.60375e-96
	Gh_A11G1640	25.6587	9.1886	10.9181	15.8458	-1.5655	-1.3161	-0.78343	3.4657e-11	9.7796e-09	2.5408e-09	2.2705e-07	0.00049229	0.0089018	sp|C0SVM5|BBX19_ARATH B-box zinc finger protein 19 OS=Arabidopsis thaliana GN=BBX19 PE=2 SV=1//9.29132e-67
	Gh_A12G0561	18.6547	9.81316	10.5802	12.9965	-1.0097	-0.89032	-0.61021	2.6839e-06	0.00023839	0.00020533	0.0042163	0.0035438	0.038213	sp|C0SVM5|BBX19_ARATH B-box zinc finger protein 19 OS=Arabidopsis thaliana GN=BBX19 PE=2 SV=1//2.73495e-74
	Gh_A12G1233	11.4733	3.11866	6.75185	14.1233	-1.9671	-0.84485	0.21117	2.2612e-05	0.0014757	0.026776	0.17273	0.58744	0.88443	sp|Q9LJB7|BBX32_ARATH B-box zinc finger protein 32 OS=Arabidopsis thaliana GN=BBX32 PE=1 SV=1//1.58557e-11
	Gh_D02G1898	40.6423	19.4377	15.462	21.0399	-1.1506	-1.4697	-1.0402	0.002132	0.049475	1.4371e-05	0.00044263	0.00023599	0.0050272	sp|Q9LJB7|BBX32_ARATH B-box zinc finger protein 32 OS=Arabidopsis thaliana GN=BBX32 PE=1 SV=1//2.23565e-13
	Gh_D04G1444	11.8638	3.9793	4.17517	4.71261	-1.6612	-1.5846	-1.4236	5.9171e-09	1.1444e-06	3.7662e-09	3.2152e-07	5.0735e-07	3.1554e-05	sp|Q9LJB7|BBX32_ARATH B-box zinc finger protein 32 OS=Arabidopsis thaliana GN=BBX32 PE=1 SV=1//1.40652e-12
	Gh_D09G2008	192.352	62.2933	79.3052	76.7026	-1.7096	-1.3561	-1.4155	5.0976e-24	6.2675e-21	1.8316e-23	1.2603e-20	1.0181e-18	8.2389e-16	sp|Q96288|BBX24_ARATH B-box zinc finger protein 24 OS=Arabidopsis thaliana GN=BBX24 PE=1 SV=1//8.60375e-96
	Gh_D10G0876	4.957	1.46664	0.782449	1.2055	-1.8424	-2.7346	-2.132	5.0105e-07	5.6555e-05	7.716e-12	1.1609e-09	5.4031e-08	4.5883e-06	sp|C0SVM5|BBX19_ARATH B-box zinc finger protein 19 OS=Arabidopsis thaliana GN=BBX19 PE=2 SV=1//5.76252e-45
	Gh_D11G1798	31.5183	5.57607	7.74256	11.2635	-2.5839	-2.1057	-1.5748	2.1324e-14	9.596e-12	2.8296e-11	3.8403e-09	1.3548e-07	1.0107e-05	sp|C0SVM5|BBX19_ARATH B-box zinc finger protein 19 OS=Arabidopsis thaliana GN=BBX19 PE=2 SV=1//1.06183e-68
	Gh_D12G0577	12.2529	5.24594	7.18401	7.839	-1.3087	-0.84529	-0.73406	0.00028499	0.011124	0.011544	0.095532	0.012734	0.093102	sp|C0SVM5|BBX19_ARATH B-box zinc finger protein 19 OS=Arabidopsis thaliana GN=BBX19 PE=2 SV=1//9.49236e-72
	Gh_A07G0806	6.81185	16.094	14.2627	12.3474	1.157	0.98759	0.76904	2.1445e-09	4.488e-07	8.6059e-09	6.7638e-07	6.5013e-05	0.0018426	sp|Q9SSE5|COL9_ARATH Zinc finger protein CONSTANS-LIKE 9 OS=Arabidopsis thaliana GN=COL9 PE=2 SV=1//5.17983e-118
	Gh_A07G1493	1.10412	5.68729	4.04046	2.63543	2.2821	1.7855	1.1657	1.2099e-05	0.0008726	2.448e-07	1.3067e-05	0.00018693	0.0041883	sp|Q9SSE5|COL9_ARATH Zinc finger protein CONSTANS-LIKE 9 OS=Arabidopsis thaliana GN=COL9 PE=2 SV=1//1.27488e-141
	Gh_A09G0311	11.0191	26.3073	24.2686	22.5107	1.1726	1.0616	0.94264	3.228e-10	7.8534e-08	5.2603e-11	6.7781e-09	2.5874e-07	1.7851e-05	sp|Q9C9A9|COL7_ARATH Zinc finger protein CONSTANS-LIKE 7 OS=Arabidopsis thaliana GN=COL7 PE=2 SV=1//1.93104e-12
	Gh_A11G0124	5.21622	33.1885	23.7522	13.6797	2.5856	2.1078	1.297	0.0062518	0.10152	5.5536e-31	7.0765e-28	0.14831	0.43943	sp|Q9FHH8|COL5_ARATH Zinc finger protein CONSTANS-LIKE 5 OS=Arabidopsis thaliana GN=COL5 PE=2 SV=2//5.33218e-08
	Gh_A11G1370	2.16877	11.7262	8.59012	8.50464	2.3532	1.9085	1.8825	1.6085e-06	0.00015382	5.3877e-16	1.6519e-13	1.2441e-06	6.7973e-05	sp|Q9SSE5|COL9_ARATH Zinc finger protein CONSTANS-LIKE 9 OS=Arabidopsis thaliana GN=COL9 PE=2 SV=1//3.63422e-118
	Gh_D07G0867	6.40064	16.9878	15.7842	14.4146	1.3249	1.2246	1.0811	8.7589e-12	2.6567e-09	9.1985e-13	1.6569e-10	5.2244e-06	0.00022759	sp|Q9SSE5|COL9_ARATH Zinc finger protein CONSTANS-LIKE 9 OS=Arabidopsis thaliana GN=COL9 PE=2 SV=1//1.9199e-117
	Gh_D07G1645	1.62546	5.73512	4.27341	3.13306	1.7345	1.312	0.85825	0.00018807	0.0080329	1.3234e-07	7.639e-06	0.012292	0.090908	sp|Q9SSE5|COL9_ARATH Zinc finger protein CONSTANS-LIKE 9 OS=Arabidopsis thaliana GN=COL9 PE=2 SV=1//5.82127e-133
	Gh_D08G0537	1.65656	4.59819	4.63943	4.43777	1.3895	1.407	1.3332	4.0362e-13	1.5186e-10	3.6735e-17	1.3517e-14	1.1827e-12	3.1904e-10	sp|Q9SSE5|COL9_ARATH Zinc finger protein CONSTANS-LIKE 9 OS=Arabidopsis thaliana GN=COL9 PE=2 SV=1//2.74997e-110
	Gh_D11G0138	2.71995	13.46	7.10558	5.67432	2.2228	1.3126	0.96761	0.033217	0.2801	0.00057577	0.0097173	0.26312	0.60126	sp|Q9FHH8|COL5_ARATH Zinc finger protein CONSTANS-LIKE 5 OS=Arabidopsis thaliana GN=COL5 PE=2 SV=2//3.40313e-08
	Gh_D11G1518	4.77783	16.9329	12.4112	11.7863	1.7421	1.2942	1.2133	4.1112e-12	1.3044e-09	3.5796e-09	3.0749e-07	1.1467e-09	1.5619e-07	sp|Q9LUA9|COL10_ARATH Zinc finger protein CONSTANS-LIKE 10 OS=Arabidopsis thaliana GN=COL10 PE=1 SV=1//1.88825e-123
	Gh_D03G1269	25.5445	8.81329	7.36885	12.1664	-1.6186	-1.8712	-1.1557	8.0774e-14	3.3104e-11	2.2804e-17	8.6215e-15	7.2204e-06	0.00029883	sp|Q9SK53|COL3_ARATH Zinc finger protein CONSTANS-LIKE 3 OS=Arabidopsis thaliana GN=COL3 PE=1 SV=1//3.81445e-11
	Gh_D13G0044	9.00275	17.1726	19.3055	21.272	0.84689	1.0185	1.1541	0.25892	0.74605	2.3063e-07	1.2446e-05	0.015468	0.10609	sp|O80365|ARR8_ARATH Two-component response regulator ARR8 OS=Arabidopsis thaliana GN=ARR8 PE=1 SV=1//2.76924e-71
	Gh_Sca005214G02	7.11217	20.8747	22.3124	15.7751	1.4709	1.574	1.0589	0.0044075	0.080537	6.9498e-09	5.5996e-07	0.0035508	0.038275	sp|Q9ZWJ9|ARR2_ARATH Two-component response regulator ARR2 OS=Arabidopsis thaliana GN=ARR2 PE=1 SV=1//5.47323e-67
	Gh_A13G0029	2.33784	5.88308	7.90349	9.17194	1.2491	1.6888	1.8863	0.015297	0.17619	0.0026078	0.031905	3.9295e-07	2.5427e-05	sp|O80365|ARR8_ARATH Two-component response regulator ARR8 OS=Arabidopsis thaliana GN=ARR8 PE=1 SV=1//2.95753e-64
	Gh_D06G0412	19.974	33.0747	50.3227	51.2561	0.6443	1.2518	1.2736	0.16168	0.61856	7.7402e-15	1.9404e-12	0.00057442	0.010049	sp|O80366|ARR9_ARATH Two-component response regulator ARR9 OS=Arabidopsis thaliana GN=ARR9 PE=1 SV=1//9.52406e-35
	Gh_A10G1654	1.55734	2.89114	3.91623	3.13895	0.80869	1.2524	0.9227	0.041547	0.31696	0.00057114	0.0096533	0.021872	0.13354	sp|O80366|ARR9_ARATH Two-component response regulator ARR9 OS=Arabidopsis thaliana GN=ARR9 PE=1 SV=1//1.0308e-62
	Gh_A06G0382	6.74874	14.4066	21.1221	23.0996	1.0103	1.5649	1.6864	0.059165	0.38298	2.0044e-18	8.6742e-16	2.4586e-15	1.0187e-12	sp|O80366|ARR9_ARATH Two-component response regulator ARR9 OS=Arabidopsis thaliana GN=ARR9 PE=1 SV=1//5.20958e-47
	Gh_A11G3022	3.42639	8.36283	13.087	8.05196	1.201	1.8512	1.1398	2.7946e-05	0.0017524	1.7362e-21	1.0039e-18	0.0012469	0.017853	sp|Q8L9Y3|ARR14_ARATH Two-component response regulator ARR14 OS=Arabidopsis thaliana GN=ARR14 PE=1 SV=2//6.07126e-11
	Gh_A02G0358	14.2757	9.55903	8.7399	7.15895	-0.66161	-0.78511	-1.0841	0.0178	0.19242	1.537e-07	8.6974e-06	5.0128e-10	7.5411e-08	sp|Q0WPQ2|ETR2_ARATH Ethylene receptor 2 OS=Arabidopsis thaliana GN=ETR2 PE=1 SV=2//0
	Gh_A05G0944	0.28647	3.27104	2.60496	2.09041	3.4234	3.0981	2.7709	1.3364e-12	4.4885e-10	1.3007e-09	1.2448e-07	8.0171e-07	4.6576e-05	sp|Q9LU68|CIA2_ARATH Protein CHLOROPLAST IMPORT APPARATUS 2 OS=Arabidopsis thaliana GN=CIA2 PE=2 SV=1//1.33677e-22
	Gh_D05G1029	0.480355	4.10882	3.93698	3.57976	3.019	2.9579	2.8116	7.8704e-13	2.834e-10	1.3438e-09	1.2824e-07	5.1867e-10	7.7559e-08	sp|Q9LU68|CIA2_ARATH Protein CHLOROPLAST IMPORT APPARATUS 2 OS=Arabidopsis thaliana GN=CIA2 PE=2 SV=1//7.2763e-23
	Gh_D09G0229	1.52621	2.66112	3.66765	3.46504	0.7197	1.1933	1.0948	0.085322	0.45913	0.0023516	0.029377	0.0058524	0.054275	sp|Q9LFQ3|SNL2_ARATH Paired amphipathic helix protein Sin3-like 2 OS=Arabidopsis thaliana GN=SNL2 PE=1 SV=2//5.23099e-36
NAC	Gh_A03G0024	1.89123	4.43526	5.62107	6.71982	1.1487	1.5041	1.7426	0.1942	0.66541	0.0081202	0.074369	6.1297e-11	1.168e-08	sp|A4VCM0|NAC45_ARATH NAC domain-containing protein 45 OS=Arabidopsis thaliana GN=NAC045 PE=2 SV=1//1.55993e-69
	Gh_A03G0506	3.13027	6.06228	7.11375	9.14651	0.86816	1.1049	1.455	0.10951	0.51713	1.5575e-06	6.5951e-05	0.018002	0.11777	sp|Q9FWX2|NAC7_ARATH NAC domain-containing protein 7 OS=Arabidopsis thaliana GN=NAC007 PE=1 SV=2//8.25776e-112
	Gh_A05G1339	1.45261	3.00617	2.66082	3.57168	0.96763	0.79001	1.2093	0.0039452	0.074971	0.013889	0.10899	0.00013256	0.003223	sp|O49459|NAC73_ARATH NAC domain-containing protein 73 OS=Arabidopsis thaliana GN=NAC073 PE=2 SV=1//4.05656e-112
	Gh_A05G1526	6.6539	3.6246	2.34377	1.10175	-0.9632	-1.6067	-2.6927	0.15191	0.60049	0.00028727	0.0055493	1.1454e-08	1.2065e-06	sp|Q9S851|NAC31_ARATH Protein CUP-SHAPED COTYLEDON 3 OS=Arabidopsis thaliana GN=NAC031 PE=1 SV=1//2.05136e-92
	Gh_A05G3322	1.04419	4.86916	5.10501	7.61107	2.1343	2.2159	2.7733	0.00078009	0.023903	0.0019358	0.025265	0.0056718	0.053086	sp|Q8GY42|NAC25_ARATH NAC transcription factor 25 OS=Arabidopsis thaliana GN=NAC025 PE=2 SV=1//1.63168e-28
	Gh_A07G1218	8.02398	14.5474	17.4158	14.711	0.77482	1.0373	0.78354	4.2486e-05	0.0024196	1.3186e-10	1.5725e-08	0.012255	0.090747	sp|F4JN35|NTL9_ARATH Protein NTM1-like 9 OS=Arabidopsis thaliana GN=NTL9 PE=1 SV=1//3.69529e-31
	Gh_A07G1811	5.17256	7.74779	12.495	7.71129	0.50014	1.1911	0.48642	0.017109	0.18815	3.3407e-11	4.4984e-09	0.066714	0.2716	sp|Q9FRV4|NAC54_ARATH Protein CUP-SHAPED COTYLEDON 1 OS=Arabidopsis thaliana GN=NAC054 PE=1 SV=1//2.74869e-29
	Gh_A07G2132	10.8437	6.9007	4.06853	4.27831	-0.7362	-1.5025	-1.4297	0.0010036	0.028827	8.2477e-12	1.2284e-09	1.1272e-09	1.5383e-07	sp|Q9FY93|NAC83_ARATH NAC domain-containing protein 83 OS=Arabidopsis thaliana GN=NAC083 PE=1 SV=1//1.78478e-43
	Gh_A08G1428	4.17142	14.0723	23.7535	23.8774	1.6715	2.431	2.4258	0.0007426	0.023062	1.759e-41	4.1735e-38	3.2165e-06	0.00015105	sp|Q9FFI5|NAC86_ARATH NAC domain-containing protein 86 OS=Arabidopsis thaliana GN=NAC086 PE=2 SV=1//3.57458e-66
	Gh_A08G2055	5.24545	5.57469	3.19417	2.70813	0.0022388	-0.80566	-1.0452	0.95711	1	0.0030739	0.036193	0.00014939	0.0035304	sp|Q9SK55|NAC42_ARATH Transcription factor JUNGBRUNNEN 1 OS=Arabidopsis thaliana GN=JUB1 PE=1 SV=1//9.35899e-78
	Gh_A12G0118	1.43437	4.95564	3.18359	1.81626	1.7044	1.076	0.2487	0.033522	0.28172	0.0045375	0.048257	0.65182	0.91997	sp|Q8GY42|NAC25_ARATH NAC transcription factor 25 OS=Arabidopsis thaliana GN=NAC025 PE=2 SV=1//2.38031e-34
	Gh_D01G0448	3.42811	1.12619	0.979143	0.824691	-1.6897	-1.8974	-2.1442	2.3712e-05	0.0015301	1.0571e-06	4.7201e-05	3.9077e-07	2.5336e-05	sp|O04017|NAC98_ARATH Protein CUP-SHAPED COTYLEDON 2 OS=Arabidopsis thaliana GN=NAC098 PE=1 SV=1//6.39635e-109
	Gh_D02G0790	4.04935	2.02866	2.00413	2.95422	-1.0797	-1.1028	-0.54578	0.00018868	0.0080488	0.00024834	0.0049412	0.12624	0.40011	sp|Q39013|NAC2_ARATH NAC domain-containing protein 2 OS=Arabidopsis thaliana GN=NAC002 PE=2 SV=2//3.48486e-142
	Gh_D03G0775	0.778681	2.4368	2.3395	2.9852	1.5624	1.5152	1.8481	0.044263	0.32793	0.0037926	0.04244	0.00040803	0.0076691	sp|Q84WP6|NAC43_ARATH NAC domain-containing protein 43 OS=Arabidopsis thaliana GN=NAC043 PE=2 SV=2//1.47513e-102
	Gh_D04G0278	2.37316	6.55777	8.57169	8.92095	1.3841	1.7804	1.8225	3.0305e-05	0.0018757	2.1747e-05	0.0006332	1.1786e-05	0.00044963	sp|Q8GY42|NAC25_ARATH NAC transcription factor 25 OS=Arabidopsis thaliana GN=NAC025 PE=2 SV=1//5.81463e-29
	Gh_D07G1320	3.20713	9.25413	12.0465	12.1772	1.4453	1.8268	1.8326	9.2038e-12	2.7794e-09	3.7872e-23	2.4818e-20	0.00057724	0.010079	sp|F4JN35|NTL9_ARATH Protein NTM1-like 9 OS=Arabidopsis thaliana GN=NTL9 PE=1 SV=1//2.125e-36
	Gh_D07G2014	2.47258	3.81127	5.99195	3.7256	0.53846	1.1915	0.49788	0.031907	0.27385	6.0789e-08	3.8982e-06	0.24936	0.58375	sp|F4JN35|NTL9_ARATH Protein NTM1-like 9 OS=Arabidopsis thaliana GN=NTL9 PE=1 SV=1//1.93142e-22
	Gh_D07G2341	2.31359	0.84367	0.740303	0.939024	-1.5385	-1.7256	-1.3906	0.00019662	0.0082798	3.8208e-05	0.0010294	0.00093735	0.014444	sp|Q9FY93|NAC83_ARATH NAC domain-containing protein 83 OS=Arabidopsis thaliana GN=NAC083 PE=1 SV=1//2.43086e-36
	Gh_D08G1721	0.647059	1.03169	2.54157	2.49187	0.58842	1.8983	1.8583	0.22183	0.70228	2.0887e-07	1.1442e-05	1.3971e-06	7.4613e-05	sp|Q9FFI5|NAC86_ARATH NAC domain-containing protein 86 OS=Arabidopsis thaliana GN=NAC086 PE=2 SV=1//3.09688e-65
	Gh_D08G2669	3.67029	4.14088	2.26625	1.59742	0.09007	-0.79088	-1.2908	0.73355	1	0.045421	0.24438	4.2994e-05	0.0013285	sp|Q9SK55|NAC42_ARATH Transcription factor JUNGBRUNNEN 1 OS=Arabidopsis thaliana GN=JUB1 PE=1 SV=1//1.50149e-77
	Gh_D10G0772	5.7475	2.80312	2.36282	2.15328	-1.12	-1.3571	-1.5075	0.020779	0.21141	0.0029813	0.035371	0.0019403	0.024657	sp|Q9FY93|NAC83_ARATH NAC domain-containing protein 83 OS=Arabidopsis thaliana GN=NAC083 PE=1 SV=1//1.40754e-48
	Gh_D12G0132	0.779004	4.65023	2.72796	2.035	2.4935	1.7382	1.2918	0.033742	0.28287	0.0027584	0.03329	0.092802	0.333	sp|Q8GY42|NAC25_ARATH NAC transcription factor 25 OS=Arabidopsis thaliana GN=NAC025 PE=2 SV=1//4.45866e-35
HB	Gh_A01G0439	12.9758	3.21594	1.72634	1.59262	-2.091	-2.9832	-3.1141	0.0056553	0.094901	0.00037828	0.0069152	0.00031826	0.0063694	sp|Q9FN29|ATB52_ARATH Homeobox-leucine zipper protein ATHB-52 OS=Arabidopsis thaliana GN=ATHB-52 PE=2 SV=1//5.22041e-36
	Gh_A01G1802	2.25901	0.968753	0.581702	0.119603	-1.3109	-2.042	-4.3369	0.030178	0.26505	5.4738e-05	0.0014033	1.6067e-09	2.0971e-07	sp|Q9LZR0|ATB51_ARATH Putative homeobox-leucine zipper protein ATHB-51 OS=Arabidopsis thaliana GN=ATHB-51 PE=2 SV=2//2.66451e-52
	Gh_A09G0195	19.5906	10.5343	8.36637	8.5025	-0.98005	-1.3112	-1.292	0.00049944	0.017159	3.8844e-08	2.5874e-06	1.9802e-06	0.00010082	sp|Q8LAT0|ATB20_ARATH Homeobox-leucine zipper protein ATHB-20 OS=Arabidopsis thaliana GN=ATHB-20 PE=2 SV=2//7.00563e-88
	Gh_D02G2405	93.7579	68.7542	48.0872	42.6553	-0.5319	-1.0463	-1.2254	0.0014345	0.03737	5.7104e-14	1.2716e-11	5.5305e-14	1.8115e-11	sp|Q8LC03|ATB13_ARATH Homeobox-leucine zipper protein ATHB-13 OS=Arabidopsis thaliana GN=ATHB-13 PE=2 SV=2//3.56952e-119
	Gh_D05G2926	48.3878	29.2157	16.7066	20.131	-0.81103	-1.6151	-1.3513	2.7059e-06	0.00023978	1.8337e-26	1.6602e-23	6.0355e-15	2.3588e-12	sp|Q8LC03|ATB13_ARATH Homeobox-leucine zipper protein ATHB-13 OS=Arabidopsis thaliana GN=ATHB-13 PE=2 SV=2//6.43263e-114
	Gh_D06G0289	21.5694	11.3367	9.58073	7.83363	-1.0114	-1.2559	-1.55	2.0618e-07	2.618e-05	5.2722e-13	1.0049e-10	1.6854e-14	6.2328e-12	sp|P46667|ATHB5_ARATH Homeobox-leucine zipper protein ATHB-5 OS=Arabidopsis thaliana GN=ATHB-5 PE=1 SV=1//5.64696e-41
	Gh_A01G1026	0.624357	2.9939	3.5494	3.20956	2.179	2.4454	2.274	0.024216	0.23273	0.021989	0.15091	3.4917e-05	0.001126	sp|P46604|HAT22_ARATH Homeobox-leucine zipper protein HAT22 OS=Arabidopsis thaliana GN=HAT22 PE=1 SV=1//7.44901e-70
	Gh_A02G1428	2.43506	4.16313	8.43721	16.0345	0.68995	1.7304	2.6331	0.48301	0.92116	0.084316	0.3556	6.7779e-07	4.0116e-05	sp|P46604|HAT22_ARATH Homeobox-leucine zipper protein HAT22 OS=Arabidopsis thaliana GN=HAT22 PE=1 SV=1//1.00063e-55
	Gh_A11G0454	4.26398	5.78018	6.78385	9.73136	0.35688	0.59783	1.103	0.18036	0.64696	0.093482	0.37772	1.7541e-06	9.0992e-05	sp|P46604|HAT22_ARATH Homeobox-leucine zipper protein HAT22 OS=Arabidopsis thaliana GN=HAT22 PE=1 SV=1//1.07119e-94
	Gh_D01G1080	5.12546	17.5554	16.4788	18.8149	1.6935	1.6166	1.7858	0.022967	0.22571	0.0058566	0.058454	0.0025562	0.030196	sp|P46604|HAT22_ARATH Homeobox-leucine zipper protein HAT22 OS=Arabidopsis thaliana GN=HAT22 PE=1 SV=1//3.12435e-68
	Gh_D03G0292	1.64935	2.66973	5.21118	8.00589	0.60899	1.5903	2.1909	0.48198	0.92041	0.033472	0.2004	7.0793e-05	0.0019691	sp|P46604|HAT22_ARATH Homeobox-leucine zipper protein HAT22 OS=Arabidopsis thaliana GN=HAT22 PE=1 SV=1//2.62068e-55
	Gh_D05G2054	4.29398	9.19854	8.5882	12.3962	1.0169	0.92557	1.4428	0.032683	0.2774	7.9086e-05	0.0019188	1.085e-09	1.4896e-07	sp|P46604|HAT22_ARATH Homeobox-leucine zipper protein HAT22 OS=Arabidopsis thaliana GN=HAT22 PE=1 SV=1//1.19365e-51
	Gh_A08G1509	14.3953	6.59477	5.17869	5.68368	-1.2114	-1.563	-1.4292	0.00082089	0.024844	1.9995e-06	8.1944e-05	5.7826e-06	0.00024891	sp|Q05466|HAT4_ARATH Homeobox-leucine zipper protein HAT4 OS=Arabidopsis thaliana GN=HAT4 PE=1 SV=1//3.99563e-100
	Gh_A11G2970	11.0497	6.54492	4.47091	4.5621	-0.83627	-1.3891	-1.3619	0.018041	0.19378	3.7491e-05	0.0010132	1.0645e-05	0.00041276	sp|Q05466|HAT4_ARATH Homeobox-leucine zipper protein HAT4 OS=Arabidopsis thaliana GN=HAT4 PE=1 SV=1//2.75774e-93
	Gh_D08G1807	11.2349	7.76367	5.58542	6.37695	-0.61974	-1.0962	-0.907	0.17951	0.64553	1.3246e-05	0.0004141	0.00011039	0.0027858	sp|Q05466|HAT4_ARATH Homeobox-leucine zipper protein HAT4 OS=Arabidopsis thaliana GN=HAT4 PE=1 SV=1//4.35843e-106
	Gh_D12G2139	21.1532	13.0869	9.02428	9.69766	-0.77428	-1.3097	-1.2115	0.002379	0.053285	4.6473e-09	3.8854e-07	8.4905e-08	6.7128e-06	sp|Q05466|HAT4_ARATH Homeobox-leucine zipper protein HAT4 OS=Arabidopsis thaliana GN=HAT4 PE=1 SV=1//2.38874e-95
	Gh_D11G0266	9.79639	6.31422	4.33012	5.36709	-0.71492	-1.2605	-0.9539	0.0031027	0.064153	8.097e-06	0.00027138	0.00015237	0.0035868	sp|Q05466|HAT4_ARATH Homeobox-leucine zipper protein HAT4 OS=Arabidopsis thaliana GN=HAT4 PE=1 SV=1//1.93824e-91
	Gh_A12G0871	5.76718	4.91665	3.11717	2.25247	-0.31465	-0.97472	-1.4483	0.30445	0.79242	6.1355e-05	0.0015467	1.1215e-07	8.5618e-06	sp|P46602|HAT3_ARATH Homeobox-leucine zipper protein HAT3 OS=Arabidopsis thaliana GN=HAT3 PE=2 SV=2//2.03583e-88
	Gh_D04G0859	4.95415	3.85807	2.93042	2.44169	-0.44436	-0.84346	-1.1114	0.071589	0.42195	0.00053975	0.0092547	4.3612e-05	0.0013422	sp|P46665|HAT14_ARATH Homeobox-leucine zipper protein HAT14 OS=Arabidopsis thaliana GN=HAT14 PE=2 SV=3//1.62778e-69
	Gh_Sca005979G01	16.823	24.5022	25.8446	37.7761	0.45924	0.54868	1.078	0.20419	0.67699	0.14523	0.48438	5.0218e-05	0.0015078	sp|Q02283|HAT5_ARATH Homeobox-leucine zipper protein HAT5 OS=Arabidopsis thaliana GN=HAT5 PE=1 SV=1//3.52202e-93
	Gh_Sca073981G01	8.5579	4.02061	3.47148	4.10904	-1.1757	-1.3919	-1.1457	2.5441e-05	0.0016159	3.2887e-07	1.6887e-05	4.3108e-05	0.0013303	sp|Q00466|HAT7_ARATH Homeobox-leucine zipper protein HAT7 OS=Arabidopsis thaliana GN=HAT7 PE=2 SV=4//6.0953e-78
	Gh_D11G3261	10.0088	25.7137	22.5855	24.078	1.2766	1.0985	1.1769	1.7221e-10	4.4408e-08	3.3601e-05	0.00092332	2.4925e-09	3.056e-07	sp|Q5QMM3|WOX8_ORYSJ WUSCHEL-related homeobox 8 OS=Oryza sativa subsp. japonica GN=WOX8 PE=2 SV=1//1.24322e-60
	Gh_A11G2676	2.25675	2.00109	1.3337	0.380401	-0.25197	-0.83222	-2.6518	0.74775	1	0.031127	0.19102	5.1072e-08	4.3857e-06	sp|Q6X7J3|WOX11_ARATH WUSCHEL-related homeobox 11 OS=Arabidopsis thaliana GN=WOX11 PE=2 SV=2//1.61429e-75
	Gh_A03G2005	6.61965	16.3836	16.4634	23.1329	1.2263	1.2421	1.7154	0.0078297	0.11732	0.0014128	0.019703	0.00061774	0.010612	sp|P46606|HD1_BRANA Homeobox protein HD1 OS=Brassica napus GN=HD1 PE=2 SV=1//6.88727e-165
	Gh_A05G0639	1.3541	3.09821	3.6526	3.61548	1.1122	1.3586	1.3263	0.18239	0.65008	0.0017756	0.023622	0.059439	0.25351	sp|Q9SJ56|BLH1_ARATH BEL1-like homeodomain protein 1 OS=Arabidopsis thaliana GN=BLH1 PE=1 SV=1//1.38173e-114
	Gh_D10G2508	5.58549	3.70839	2.6407	1.73053	-0.67486	-1.1668	-1.7832	0.018411	0.19617	0.00011037	0.0025348	1.4959e-06	7.9075e-05	sp|Q9LZM8|BLH9_ARATH BEL1-like homeodomain protein 9 OS=Arabidopsis thaliana GN=BLH9 PE=1 SV=1//4.17571e-51
	Gh_A05G2722	8.23935	5.29001	4.05506	3.91624	-0.72271	-1.1075	-1.1599	0.0012485	0.033817	1.9486e-07	1.0718e-05	4.8622e-07	3.0376e-05	sp|Q84JS6|KNAT6_ARATH Homeobox protein knotted-1-like 6 OS=Arabidopsis thaliana GN=KNAT6 PE=1 SV=1//3.81441e-114
WRKY	Gh_A02G0029	3.39557	8.5092	7.60341	7.04019	1.2443	1.0796	0.96057	1.4431e-06	0.00013995	0.0011996	0.017407	0.23067	0.56105	sp|Q9LY00|WRK70_ARATH Probable WRKY transcription factor 70 OS=Arabidopsis thaliana GN=WRKY70 PE=2 SV=1//1.08918e-30
	Gh_A05G0483	0.924773	2.38829	2.4643	2.22207	1.2823	1.3346	1.1692	0.00047531	0.016511	0.00017868	0.0037801	0.050581	0.22932	sp|Q9SAH7|WRK40_ARATH Probable WRKY transcription factor 40 OS=Arabidopsis thaliana GN=WRKY40 PE=1 SV=1//4.41992e-76
	Gh_A05G0484	0.195323	1.06094	1.96308	2.3983	2.3455	3.2404	3.5118	0.01026	0.13862	1.8718e-08	1.35e-06	0.048433	0.22322	sp|Q9SAH7|WRK40_ARATH Probable WRKY transcription factor 40 OS=Arabidopsis thaliana GN=WRKY40 PE=1 SV=1//5.28027e-41
	Gh_A05G0528	2.92632	1.72067	1.44301	1.61572	-0.85151	-1.1083	-0.95019	0.0058038	0.096545	0.00032401	0.0061283	0.0031224	0.034865	sp|Q9SV15|WRK11_ARATH Probable WRKY transcription factor 11 OS=Arabidopsis thaliana GN=WRKY11 PE=2 SV=2//3.77837e-112
	Gh_A05G3499	1.51944	15.8861	25.974	19.519	3.3024	4.024	3.5907	5.3511e-11	1.4505e-08	4.1126e-09	3.4893e-07	2.3708e-05	0.00080931	sp|Q9LY00|WRK70_ARATH Probable WRKY transcription factor 70 OS=Arabidopsis thaliana GN=WRKY70 PE=2 SV=1//1.17797e-45
	Gh_A06G1585	11.763	62.7686	68.2316	39.1172	2.3333	2.4563	1.6406	9.981e-05	0.0048293	4.7663e-28	4.8949e-25	0.083844	0.31345	sp|Q9LY00|WRK70_ARATH Probable WRKY transcription factor 70 OS=Arabidopsis thaliana GN=WRKY70 PE=2 SV=1//4.34406e-39
	Gh_A07G0261	0.0386167	0.976137	1.89567	3.95809	4.5756	5.5372	6.5826	5.3666e-05	0.0029325	9.1536e-16	2.6576e-13	0.0041777	0.042967	sp|Q9C5T4|WRK18_ARATH WRKY transcription factor 18 OS=Arabidopsis thaliana GN=WRKY18 PE=1 SV=2//6.28074e-77
	Gh_A08G1540	0.671999	1.45024	2.61732	2.93729	1.0303	1.8948	2.0417	0.1235	0.54623	0.00093094	0.014222	0.000282	0.0057893	sp|O04336|WRK21_ARATH Probable WRKY transcription factor 21 OS=Arabidopsis thaliana GN=WRKY21 PE=2 SV=1//9.96255e-43
	Gh_A09G2126	5.35278	4.26654	4.15053	2.68946	-0.41141	-0.45373	-1.0842	0.29996	0.78773	0.060386	0.29063	0.00043827	0.0081103	sp|Q9FGZ4|WRK48_ARATH Probable WRKY transcription factor 48 OS=Arabidopsis thaliana GN=WRKY48 PE=2 SV=1//4.41195e-40
	Gh_A10G0753	0.174467	1.53107	1.92898	2.07502	3.0428	3.3798	3.4731	0.00091421	0.026904	1.2333e-06	5.3879e-05	0.022749	0.1372	sp|Q93WU9|WRK51_ARATH Probable WRKY transcription factor 51 OS=Arabidopsis thaliana GN=WRKY51 PE=1 SV=1//9.90119e-43
	Gh_A11G0833	3.76396	2.85803	2.62799	1.92842	-0.48141	-0.59898	-1.0543	0.066787	0.4078	0.037096	0.21469	0.00023221	0.0049666	sp|O04609|WRK22_ARATH WRKY transcription factor 22 OS=Arabidopsis thaliana GN=WRKY22 PE=2 SV=1//4.28899e-79
	Gh_A13G0059	2.84725	7.36074	7.36038	6.64013	1.2856	1.2844	1.1286	3.1979e-07	3.8094e-05	1.4742e-07	8.3763e-06	0.03097	0.16796	sp|Q9LY00|WRK70_ARATH Probable WRKY transcription factor 70 OS=Arabidopsis thaliana GN=WRKY70 PE=2 SV=1//1.06438e-34
	Gh_D02G1291	0.900346	1.32555	1.53828	2.31758	0.47481	0.70315	1.2751	0.30862	0.79597	0.1483	0.48935	0.0016095	0.021555	sp|Q9C983|WRK57_ARATH Probable WRKY transcription factor 57 OS=Arabidopsis thaliana GN=WRKY57 PE=2 SV=1//1.97314e-29
	Gh_D03G0441	0.166197	1.89151	2.51523	2.22589	3.4332	3.8513	3.6571	0.012552	0.15626	1.3765e-06	5.9084e-05	1.2497e-05	0.00047058	sp|Q93WU9|WRK51_ARATH Probable WRKY transcription factor 51 OS=Arabidopsis thaliana GN=WRKY51 PE=1 SV=1//9.83998e-42
	Gh_D04G0112	0.463867	5.18786	12.6085	9.18028	3.4025	4.6932	4.216	6.5496e-21	5.9336e-18	4.2746e-18	1.7508e-15	6.9122e-05	0.0019343	sp|Q9LY00|WRK70_ARATH Probable WRKY transcription factor 70 OS=Arabidopsis thaliana GN=WRKY70 PE=2 SV=1//4.52713e-44
	Gh_D05G0600	1.12646	3.73711	4.23728	4.11487	1.6435	1.8255	1.7733	2.9329e-07	3.5553e-05	1.069e-09	1.0538e-07	0.019635	0.12459	sp|Q9SAH7|WRK40_ARATH Probable WRKY transcription factor 40 OS=Arabidopsis thaliana GN=WRKY40 PE=1 SV=1//4.41782e-77
	Gh_D05G0648	3.54779	2.24824	1.99281	1.80249	-0.74326	-0.91947	-1.0637	0.0077252	0.11613	0.0008152	0.012851	0.00027532	0.0056853	sp|Q9SV15|WRK11_ARATH Probable WRKY transcription factor 11 OS=Arabidopsis thaliana GN=WRKY11 PE=2 SV=2//4.2718e-114
	Gh_D05G2642	5.9532	11.4932	13.6095	10.2103	0.86568	1.1118	0.68781	4.1468e-05	0.0023872	2.4145e-09	2.1774e-07	0.050154	0.2281	sp|Q9LY00|WRK70_ARATH Probable WRKY transcription factor 70 OS=Arabidopsis thaliana GN=WRKY70 PE=2 SV=1//1.51777e-41
	Gh_D06G1939	22.4626	114.001	106.865	85.3953	2.2604	2.1713	1.8328	0.0065811	0.10442	1.2586e-13	2.6728e-11	0.066658	0.27145	sp|Q9LY00|WRK70_ARATH Probable WRKY transcription factor 70 OS=Arabidopsis thaliana GN=WRKY70 PE=2 SV=1//4.29391e-41
	Gh_D07G0317	0.197441	0.922916	1.95987	3.13428	2.1371	3.229	3.8897	0.001042	0.029647	3.3364e-10	3.7148e-08	0.016842	0.11273	sp|Q9C5T4|WRK18_ARATH WRKY transcription factor 18 OS=Arabidopsis thaliana GN=WRKY18 PE=1 SV=2//6.6196e-78
	Gh_D07G0318	0.0368843	0.515157	1.42989	3.25586	3.7428	5.2079	6.3849	0.00045075	0.015842	7.0039e-12	1.0592e-09	0.026724	0.1524	sp|Q9C5T4|WRK18_ARATH WRKY transcription factor 18 OS=Arabidopsis thaliana GN=WRKY18 PE=1 SV=2//3.45554e-35
	Gh_D07G2328	7.03587	3.69661	1.92965	2.17391	-1.0132	-1.957	-1.7845	0.00041869	0.014944	2.022e-08	1.4418e-06	6.1662e-08	5.1235e-06	sp|Q9FYA2|WRK75_ARATH Probable WRKY transcription factor 75 OS=Arabidopsis thaliana GN=WRKY75 PE=2 SV=1//1.74888e-54
	Gh_D08G1333	0.547383	1.43177	2.28399	2.078	1.3	1.9869	1.8302	0.017932	0.19304	0.0010446	0.015528	0.0012024	0.017386	sp|O22900|WRK23_ARATH Probable WRKY transcription factor 23 OS=Arabidopsis thaliana GN=WRKY23 PE=2 SV=1//5.08885e-49
	Gh_D12G1253	14.9219	6.29678	7.09057	7.33625	-1.329	-1.1555	-1.1152	7.994e-08	1.1521e-05	3.408e-07	1.7396e-05	5.4226e-06	0.00023518	sp|Q9LP56|WRK65_ARATH Probable WRKY transcription factor 65 OS=Arabidopsis thaliana GN=WRKY65 PE=2 SV=1//3.71185e-07
bZIP	Gh_A01G1768	0.529652	1.85635	2.93293	2.9383	1.7237	2.39	2.381	0.0047816	0.084791	5.3785e-12	8.2424e-10	6.3432e-05	0.0018097	sp|Q9SJN0|ABI5_ARATH Protein ABSCISIC ACID-INSENSITIVE 5 OS=Arabidopsis thaliana GN=ABI5 PE=1 SV=1//1.03313e-111
	Gh_A02G0775	2.44884	5.42	4.69596	4.05797	1.0639	0.86497	0.63888	0.13769	0.57449	0.0005326	0.0091553	0.076518	0.29632	sp|Q93ZE2|TGA7_ARATH Transcription factor TGA7 OS=Arabidopsis thaliana GN=TGA7 PE=1 SV=1//1.26917e-137
	Gh_D01G1881	5.00353	11.3483	10.948	12.3767	1.0997	1.0482	1.2166	0.020816	0.21155	5.3678e-08	3.4746e-06	0.016831	0.11268	sp|Q93ZE2|TGA7_ARATH Transcription factor TGA7 OS=Arabidopsis thaliana GN=TGA7 PE=1 SV=1//1.36676e-132
	Gh_A13G1269	4.31446	2.97048	1.8462	2.40532	-0.62143	-1.3116	-0.92434	0.078136	0.43959	0.0044311	0.047484	0.090945	0.32921	sp|F4IN23|BZP34_ARATH Basic leucine zipper 34 OS=Arabidopsis thaliana GN=BZIP34 PE=1 SV=1//6.98329e-87
	Gh_D01G0423	13.6134	6.67444	3.57062	4.45461	-1.1095	-2.0134	-1.693	0.064376	0.40079	0.0023244	0.029091	0.010265	0.080327	sp|Q9M2K4|BZP61_ARATH Basic leucine zipper 61 OS=Arabidopsis thaliana GN=BZIP61 PE=1 SV=1//6.54054e-89
	Gh_D11G1317	8.58159	18.7983	20.4596	20.7179	1.0483	1.176	1.1823	1.737e-08	2.9751e-06	1.9883e-13	4.0961e-11	2.4694e-08	2.3857e-06	sp|Q9M1G6|BZP25_ARATH Basic leucine zipper 25 OS=Arabidopsis thaliana GN=BZIP25 PE=1 SV=1//6.95722e-63
	Gh_A11G1160	4.86725	11.616	14.9993	14.5451	1.1713	1.545	1.489	6.0017e-09	1.1575e-06	7.698e-19	3.5549e-16	8.162e-05	0.0021986	sp|Q9M1G6|BZP25_ARATH Basic leucine zipper 25 OS=Arabidopsis thaliana GN=BZIP25 PE=1 SV=1//1.21706e-63
	Gh_A11G1675	11.4925	10.4512	6.01537	3.64309	-0.22219	-1.0215	-1.7452	0.71929	1	3.4971e-06	0.00013109	5.1017e-12	1.2018e-09	sp|P24068|OCS1_MAIZE Ocs element-binding factor 1 OS=Zea mays GN=OBF1 PE=2 SV=2//2.35491e-18
	Gh_A12G0574	94.9769	67.2315	37.752	49.1796	-0.58241	-1.4177	-1.0359	0.016883	0.18673	2.7633e-22	1.6976e-19	3.4115e-10	5.4446e-08	sp|P24068|OCS1_MAIZE Ocs element-binding factor 1 OS=Zea mays GN=OBF1 PE=2 SV=2//5.10598e-23
	Gh_D11G1832	2.90129	0.855375	0.699762	0.523719	-1.8472	-2.1247	-2.5608	0.0042342	0.078604	0.0005097	0.0088142	0.00011626	0.0029059	sp|P24068|OCS1_MAIZE Ocs element-binding factor 1 OS=Zea mays GN=OBF1 PE=2 SV=2//2.18852e-16
	Gh_D12G0589	26.4301	14.9083	7.98639	9.24329	-0.91131	-1.8149	-1.6009	0.0049861	0.087254	4.7764e-10	5.1509e-08	2.4177e-06	0.00011999	sp|P24068|OCS1_MAIZE Ocs element-binding factor 1 OS=Zea mays GN=OBF1 PE=2 SV=2//2.39388e-23
	Gh_D02G0701	4.79742	3.34613	2.93634	2.19858	-0.60601	-0.79556	-1.2153	0.021034	0.21303	0.0017488	0.023336	1.6296e-05	0.00058717	sp|P42777|GBF4_ARATH G-box-binding factor 4 OS=Arabidopsis thaliana GN=GBF4 PE=1 SV=1//7.68565e-35
	Gh_D11G1748	2.99699	1.83086	1.54298	1.59791	-0.79451	-1.0302	-0.99576	0.029369	0.26054	0.0085134	0.076912	0.0049895	0.048661	sp|Q84JK2|FD_ARATH Protein FD OS=Arabidopsis thaliana GN=FD PE=1 SV=1//1.86363e-56
	Gh_D05G1758	1.99963	5.44365	4.60251	5.59596	1.3603	1.1249	1.3923	9.8706e-06	0.00073821	0.00026312	0.0051712	0.0038784	0.040741	sp|Q84JK2|FD_ARATH Protein FD OS=Arabidopsis thaliana GN=FD PE=1 SV=1//2.85768e-43
	Gh_D08G2461	5.67441	1.96893	2.72534	3.00524	-1.6097	-1.13	-1.0038	1.6644e-06	0.00015828	0.00021056	0.0043056	0.0016299	0.021775	sp|O24646|HY5_ARATH Transcription factor HY5 OS=Arabidopsis thaliana GN=HY5 PE=1 SV=1//2.87935e-49
GRAS	Gh_A01G1242	46.2155	26.8466	23.1131	24.988	-0.86557	-1.0801	-0.97157	1.8038e-07	2.3345e-05	2.7539e-11	3.7449e-09	1.1538e-05	0.00044265	sp|Q6EI05|GAIPB_CUCMA DELLA protein GAIP-B OS=Cucurbita maxima GN=GAIPB PE=2 SV=1//0
	Gh_A05G0135	11.3291	7.7496	6.24694	5.84883	-0.63136	-0.94117	-1.0409	0.0008549	0.025636	1.9905e-08	1.4208e-06	3.2783e-08	3.0391e-06	sp|Q9LQT8|GAI_ARATH DELLA protein GAI OS=Arabidopsis thaliana GN=GAI PE=1 SV=1//2.88061e-146
	Gh_A09G2173	3.82386	2.27118	1.72977	1.93405	-0.83488	-1.2293	-1.0671	0.00053744	0.018091	1.7298e-07	9.6686e-06	0.00019187	0.0042698	sp|Q5BN22|RGA2_BRACM DELLA protein RGA2 OS=Brassica campestris GN=RGA2 PE=3 SV=1//1.65373e-74
	Gh_D06G0560	18.7822	8.47497	9.23167	8.79162	-1.2303	-1.1081	-1.1772	1.0535e-07	1.4594e-05	2.3542e-12	3.9509e-10	0.00074997	0.012243	sp|Q9LQT8|GAI_ARATH DELLA protein GAI OS=Arabidopsis thaliana GN=GAI PE=1 SV=1//1.77083e-130
	Gh_A07G1951	11.6504	5.75755	4.41349	5.14313	-1.1027	-1.4833	-1.2669	0.00098309	0.028416	2.0233e-05	0.00059522	0.00083033	0.013174	sp|Q9M384|SCR_ARATH Protein SCARECROW OS=Arabidopsis thaliana GN=SCR PE=1 SV=1//8.33006e-137
	Gh_D07G2168	4.43538	1.62866	0.897519	1.27505	-1.5307	-2.3886	-1.8858	4.2107e-06	0.00035399	5.2353e-11	6.7586e-09	1.4417e-06	7.6576e-05	sp|Q9M384|SCR_ARATH Protein SCARECROW OS=Arabidopsis thaliana GN=SCR PE=1 SV=1//1.48616e-136
	Gh_A12G0855	4.35199	7.69745	7.55245	9.57291	0.73851	0.71942	1.0471	0.015313	0.17634	0.0044148	0.047354	2.2793e-05	0.00078195	sp|O81316|SCL6_ARATH Scarecrow-like protein 6 OS=Arabidopsis thaliana GN=SCL6 PE=1 SV=1//2.87557e-158
	Gh_D10G0904	1.31607	2.81724	1.91092	2.69091	1.0146	0.45407	0.9403	0.00030711	0.011793	0.12161	0.4386	0.040641	0.19908	sp|O23210|SCL15_ARATH Scarecrow-like protein 15 OS=Arabidopsis thaliana GN=SCL15 PE=2 SV=3//1.51966e-146
	Gh_D12G0935	2.77385	6.27275	6.40214	6.95603	1.0931	1.1296	1.2366	0.0038513	0.07378	9.8822e-06	0.00032349	2.3138e-09	2.878e-07	sp|O81316|SCL6_ARATH Scarecrow-like protein 6 OS=Arabidopsis thaliana GN=SCL6 PE=1 SV=1//9.26271e-159
	Gh_D13G2273	1.65881	3.35939	4.47464	3.79238	0.93362	1.3577	1.1012	0.018334	0.19578	0.00029941	0.0057418	0.00070247	0.011688	sp|Q9LPR8|SCL3_ARATH Scarecrow-like protein 3 OS=Arabidopsis thaliana GN=SCL3 PE=2 SV=1//0
	Gh_A11G1947	2.0458	0.797422	0.353019	0.228214	-1.4432	-2.6123	-3.2488	0.0084085	0.12209	7.2859e-07	3.3919e-05	2.9282e-08	2.7667e-06	sp|Q9SZF7|SHR_ARATH Protein SHORT-ROOT OS=Arabidopsis thaliana GN=SHR PE=1 SV=1//0
	Gh_A12G0710	4.26557	2.62519	2.33103	1.72034	-0.78337	-0.95054	-1.3962	0.0010687	0.030232	3.1475e-05	0.0008747	5.6154e-08	4.7162e-06	sp|Q9SZF7|SHR_ARATH Protein SHORT-ROOT OS=Arabidopsis thaliana GN=SHR PE=1 SV=1//0
	Gh_D11G2028	7.16969	3.32381	3.38377	3.35881	-1.1911	-1.1664	-1.1795	1.2707e-07	1.7189e-05	1.4333e-08	1.0644e-06	1.3627e-05	0.00050447	sp|Q9SZF7|SHR_ARATH Protein SHORT-ROOT OS=Arabidopsis thaliana GN=SHR PE=1 SV=1//4.95815e-152
	Gh_D01G0703	3.63539	2.15984	1.81885	1.52894	-0.83521	-1.0802	-1.34	0.015258	0.17594	0.00080362	0.012715	0.00016667	0.0038361	sp|Q9LDL7|PAT1_ARATH Scarecrow-like transcription factor PAT1 OS=Arabidopsis thaliana GN=PAT1 PE=2 SV=1//0
AUX/IAA	Gh_A02G0340	17.1871	8.10427	4.78581	5.4331	-1.1685	-1.9302	-1.7515	2.8862e-05	0.0018035	1.2458e-19	6.2118e-17	1.4389e-14	5.4086e-12	sp|P32294|AX22B_VIGRR Auxin-induced protein 22B OS=Vigna radiata var. radiata GN=AUX22B PE=2 SV=1//5.96671e-93
	Gh_A06G1664	19.1962	9.66213	5.71544	3.07064	-1.0765	-1.8338	-2.7391	0.085461	0.45954	0.0018163	0.024094	6.915e-05	0.0019343	sp|Q8LAL2|IAA26_ARATH Auxin-responsive protein IAA26 OS=Arabidopsis thaliana GN=IAA26 PE=1 SV=2//4.079e-80
	Gh_A07G2154	10.2902	8.34483	4.98968	6.63314	-0.38344	-1.125	-0.71885	0.24086	0.7264	0.00075326	0.012062	0.016502	0.1111	sp|O24542|AX22D_VIGRR Auxin-induced protein 22D OS=Vigna radiata var. radiata GN=AUX22D PE=2 SV=1//8.87947e-56
	Gh_A10G1020	4.42728	2.4651	1.55239	2.36175	-0.92894	-1.5949	-0.99086	0.029447	0.261	6.2482e-06	0.0002167	0.0035423	0.038203	sp|P33077|IAA4_ARATH Auxin-responsive protein IAA4 OS=Arabidopsis thaliana GN=IAA4 PE=1 SV=2//4.12538e-82
	Gh_A12G1083	1.80768	3.83669	5.02675	6.10126	1.0012	1.4011	1.6618	0.00338	0.067435	0.010206	0.087555	0.0028119	0.03236	sp|Q9M1R4|IAA30_ARATH Auxin-responsive protein IAA30 OS=Arabidopsis thaliana GN=IAA30 PE=2 SV=1//3.08928e-30
	Gh_D02G0405	17.3883	6.86965	4.01134	4.67079	-1.4246	-2.205	-1.9838	1.2265e-05	0.00088244	5.646e-24	4.1328e-21	1.0292e-17	6.5549e-15	sp|P32294|AX22B_VIGRR Auxin-induced protein 22B OS=Vigna radiata var. radiata GN=AUX22B PE=2 SV=1//3.74649e-91
	Gh_D05G0568	4.55097	1.30281	1.07743	0.85425	-1.8878	-2.1544	-2.4963	2.2347e-05	0.0014626	1.5034e-08	1.1079e-06	1.5396e-09	2.0288e-07	sp|Q93WC4|IAA29_ARATH Auxin-responsive protein IAA29 OS=Arabidopsis thaliana GN=IAA29 PE=2 SV=2//4.99094e-38
	Gh_D05G1217	79.9646	40.0216	31.3713	38.4627	-1.082	-1.4348	-1.1411	0.0084656	0.1225	0.00076273	0.01218	0.0057432	0.053573	sp|P13088|AUX22_SOYBN Auxin-induced protein AUX22 OS=Glycine max GN=AUX22 PE=2 SV=1//4.22724e-72
	Gh_D06G0506	3.32992	6.38855	6.42268	10.3927	0.85564	0.87095	1.5513	0.0029892	0.062539	0.001726	0.023069	1.2554e-08	1.3083e-06	sp|Q6K846|IAA9_ORYSJ Auxin-responsive protein IAA9 OS=Oryza sativa subsp. japonica GN=IAA9 PE=2 SV=1//1.43863e-20
	Gh_D06G2010	25.6554	7.48011	7.37205	12.8838	-1.8608	-1.8697	-1.0751	1.1003e-08	1.9832e-06	6.4595e-08	4.1116e-06	0.013421	0.096398	sp|P13088|AUX22_SOYBN Auxin-induced protein AUX22 OS=Glycine max GN=AUX22 PE=2 SV=1//3.69323e-81
	Gh_D09G2153	85.8767	52.5145	39.7312	51.8549	-0.79342	-1.1894	-0.81733	4.2212e-05	0.0024133	9.8208e-08	5.938e-06	0.00010597	0.0027025	sp|Q38832|IAA14_ARATH Auxin-responsive protein IAA14 OS=Arabidopsis thaliana GN=IAA14 PE=1 SV=2//3.95535e-87
	Gh_D10G1512	14.4783	7.07804	4.42974	4.26634	-1.1158	-1.792	-1.8511	0.0012177	0.033269	5.0841e-11	6.613e-09	3.1862e-10	5.1519e-08	sp|P33077|IAA4_ARATH Auxin-responsive protein IAA4 OS=Arabidopsis thaliana GN=IAA4 PE=1 SV=2//8.31264e-80
	Gh_D11G2553	83.3632	39.8652	44.6457	44.6305	-1.1458	-0.9824	-0.98763	1.0872e-07	1.5001e-05	3.3335e-05	0.00091785	1.5929e-05	0.00057636	sp|O24542|AX22D_VIGRR Auxin-induced protein 22D OS=Vigna radiata var. radiata GN=AUX22D PE=2 SV=1//2.36102e-85
GRF	Gh_A02G1438	5.71664	2.70453	1.75568	0.783247	-1.1659	-1.7875	-2.9626	0.051292	0.35589	5.8965e-05	0.0014953	4.1326e-08	3.711e-06	sp|O81001|GRF1_ARATH Growth-regulating factor 1 OS=Arabidopsis thaliana GN=GRF1 PE=1 SV=1//1.20738e-113
	Gh_A05G2252	8.79756	4.03061	1.80839	1.52972	-1.2124	-2.366	-2.6205	0.18173	0.64903	0.0059014	0.058766	0.003803	0.040178	sp|O81001|GRF1_ARATH Growth-regulating factor 1 OS=Arabidopsis thaliana GN=GRF1 PE=1 SV=1//1.91565e-81
	Gh_A06G0219	16.9405	10.1767	5.96395	3.86051	-0.82077	-1.5919	-2.2234	0.038028	0.30137	2.496e-23	1.6674e-20	2.7469e-32	6.2982e-29	sp|O81001|GRF1_ARATH Growth-regulating factor 1 OS=Arabidopsis thaliana GN=GRF1 PE=1 SV=1//6.30329e-99
	Gh_A12G2042	14.0216	9.44525	4.84607	3.64687	-0.65335	-1.6221	-2.0281	0.042054	0.31896	3.8408e-15	1.0165e-12	1.7772e-18	1.3582e-15	sp|Q6EPP9|GRF10_ORYSJ Growth-regulating factor 10 OS=Oryza sativa subsp. japonica GN=GRF10 PE=2 SV=1//1.61678e-40
	Gh_A13G1365	2.70581	1.38681	0.803333	0.864462	-1.0487	-1.8426	-1.7317	0.0043236	0.079661	1.1274e-05	0.00036149	0.00012212	0.0030226	sp|Q6ZIK5|GRF4_ORYSJ Growth-regulating factor 4 OS=Oryza sativa subsp. japonica GN=GRF4 PE=2 SV=1//1.15394e-79
	Gh_D03G0282	6.66759	4.64948	3.23311	2.80025	-0.6051	-1.1294	-1.3411	0.17834	0.64368	0.0048386	0.050629	0.00088542	0.013842	sp|O81001|GRF1_ARATH Growth-regulating factor 1 OS=Arabidopsis thaliana GN=GRF1 PE=1 SV=1//4.96846e-116
	Gh_D05G2044	4.00964	2.54238	1.85693	1.19436	-0.74336	-1.1916	-1.8386	0.31051	0.79737	0.0092567	0.081743	0.00041588	0.0077708	sp|O81001|GRF1_ARATH Growth-regulating factor 1 OS=Arabidopsis thaliana GN=GRF1 PE=1 SV=1//4.30037e-111
	Gh_D05G2512	3.21249	0.962939	0.433092	0.362885	-1.8241	-2.9727	-3.2379	0.018843	0.19936	0.00045295	0.0080264	0.00021434	0.0046554	sp|O81001|GRF1_ARATH Growth-regulating factor 1 OS=Arabidopsis thaliana GN=GRF1 PE=1 SV=1//1.462e-84
	Gh_D06G0212	15.6152	9.42712	5.1203	3.38026	-0.81305	-1.6963	-2.2957	0.085215	0.4587	3.3825e-24	2.5026e-21	6.7451e-33	1.657e-29	sp|O81001|GRF1_ARATH Growth-regulating factor 1 OS=Arabidopsis thaliana GN=GRF1 PE=1 SV=1//2.39185e-99
	Gh_D12G2219	8.34965	4.10807	1.81009	1.87666	-1.1086	-2.3006	-2.2428	0.058444	0.38071	4.2585e-09	3.5909e-07	4.0877e-08	3.6766e-06	sp|Q6EPP9|GRF10_ORYSJ Growth-regulating factor 10 OS=Oryza sativa subsp. japonica GN=GRF10 PE=2 SV=1//2.28363e-41
	Gh_D12G2699	3.45122	1.94994	1.38962	0.657809	-0.90849	-1.3918	-2.4843	0.19444	0.66566	0.0024426	0.030277	1.7313e-05	0.00061736	sp|Q9FJB8|GRF7_ARATH Growth-regulating factor 7 OS=Arabidopsis thaliana GN=GRF7 PE=2 SV=1//2.84126e-14
	Gh_D13G1673	6.06846	4.71453	2.20482	1.99421	-0.44755	-1.5502	-1.6938	0.11985	0.53911	9.4913e-09	7.3794e-07	9.7342e-11	1.7732e-08	sp|Q6AWY6|GRF3_ORYSJ Growth-regulating factor 3 OS=Oryza sativa subsp. japonica GN=GRF3 PE=3 SV=2//1.13003e-81
TCP	Gh_A04G0316	3.15249	2.37363	1.49182	1.61087	-0.49341	-1.1635	-1.059	0.071722	0.42218	2.7983e-05	0.00078977	0.00029425	0.0059783	sp|Q8LPR5|TCP4_ARATH Transcription factor TCP4 OS=Arabidopsis thaliana GN=TCP4 PE=1 SV=1//1.84233e-101
	Gh_A07G0574	23.4875	15.414	11.6234	12.1214	-0.69152	-1.1002	-1.044	0.00012066	0.0056362	1.6467e-12	2.8327e-10	3.0991e-09	3.669e-07	sp|Q93Z00|TCP14_ARATH Transcription factor TCP14 OS=Arabidopsis thaliana GN=TCP14 PE=1 SV=1//2.35425e-60
	Gh_A12G1214	79.9267	70.7085	53.3317	42.0539	-0.26227	-0.66759	-1.0165	0.11923	0.53798	2.3645e-06	9.4646e-05	7.6544e-10	1.0969e-07	sp|Q9FMX2|TCP7_ARATH Transcription factor TCP7 OS=Arabidopsis thaliana GN=TCP7 PE=2 SV=1//2.83141e-62
	Gh_A12G1657	2.13224	1.22263	0.766008	0.585134	-0.88782	-1.5708	-1.9583	0.012544	0.15624	3.3267e-05	0.00091635	2.0541e-06	0.00010374	sp|Q9FME3|TCP5_ARATH Transcription factor TCP5 OS=Arabidopsis thaliana GN=TCP5 PE=2 SV=1//2.56425e-50
	Gh_D05G3332	2.77768	2.00254	1.42578	1.20001	-0.555	-1.0419	-1.3014	0.05609	0.3729	0.00028229	0.0054696	3.3176e-05	0.001083	sp|Q8LPR5|TCP4_ARATH Transcription factor TCP4 OS=Arabidopsis thaliana GN=TCP4 PE=1 SV=1//1.66294e-104
	Gh_D12G1814	2.45876	1.5966	0.993178	0.608324	-0.70641	-1.3987	-2.1022	0.032051	0.27437	0.00068287	0.011166	1.3282e-06	7.1376e-05	sp|Q9FME3|TCP5_ARATH Transcription factor TCP5 OS=Arabidopsis thaliana GN=TCP5 PE=2 SV=1//1.74549e-49
ABI3VP1	Gh_A11G0929	1.48814	0.996969	0.73996	0.929737	-0.66338	-1.0946	-0.76563	0.072758	0.42533	0.0040022	0.044096	0.042668	0.20562	sp|Q9MAN1|NGA3_ARATH B3 domain-containing transcription factor NGA3 OS=Arabidopsis thaliana GN=NGA3 PE=2 SV=1//2.29146e-79
	Gh_A13G0143	3.76459	2.84376	2.15523	1.59467	-0.48951	-0.89052	-1.3285	0.24922	0.73529	0.038275	0.219	0.0043695	0.044408	sp|O82595|NGA4_ARATH B3 domain-containing transcription factor NGA4 OS=Arabidopsis thaliana GN=NGA4 PE=2 SV=2//6.46184e-10
	Gh_D01G0064	1.67142	1.16065	0.698374	0.669965	-0.61136	-1.3512	-1.4083	0.13578	0.57101	0.00517	0.053295	0.003068	0.034432	sp|Q0JP99|Y1341_ORYSJ B3 domain-containing protein Os01g0234100 OS=Oryza sativa subsp. japonica GN=Os01g0234100 PE=2 SV=1//3.80428e-82
	Gh_D01G1022	20.2175	14.0166	10.2335	16.4665	-0.61266	-1.07	-0.38372	0.0021119	0.049207	4.1488e-09	3.5114e-07	0.11239	0.37342	sp|Q9FMZ4|Y5270_ARATH B3 domain-containing protein At5g42700 OS=Arabidopsis thaliana GN=At5g42700 PE=2 SV=2//9.19955e-70
	Gh_D01G2375	2.68097	2.79326	2.77808	1.38747	-0.023913	-0.035602	-1.0384	0.95835	1	0.93257	1	0.002941	0.033393	sp|Q8RYD3|Y3158_ARATH B3 domain-containing protein At3g11580 OS=Arabidopsis thaliana GN=ARF32 PE=2 SV=1//1.34193e-63
	Gh_D02G0047	0.407033	1.15964	1.14114	0.965046	1.4242	1.4133	1.154	1.296e-05	0.00092373	0.0018425	0.024352	0.0037534	0.039793	sp|Q5CCK4|VAL2_ARATH B3 domain-containing transcription repressor VAL2 OS=Arabidopsis thaliana GN=VAL2 PE=2 SV=1//0
	Gh_D04G1605	3.8712	0.176311	0.485711	0.890549	-4.5447	-3.0867	-2.2107	0.0019706	0.046798	0.013723	0.10804	0.046189	0.21632	-//-
	Gh_D09G0836	1.87799	0.79851	0.590676	0.465621	-1.3205	-1.7662	-2.1017	0.0095226	0.13256	0.00056788	0.0096101	1.6369e-05	0.00058888	sp|Q1PES7|Y3622_ARATH B3 domain-containing protein At3g06220 OS=Arabidopsis thaliana GN=At3g06220 PE=2 SV=1//1.81308e-10
ARF	Gh_A13G2013	1.27238	2.53013	3.0127	3.30345	0.90951	1.1605	1.2867	0.00012423	0.0057558	4.0227e-08	2.6744e-06	0.00012542	0.0030778	sp|Q653H7|ARFR_ORYSJ Auxin response factor 18 OS=Oryza sativa subsp. japonica GN=ARF18 PE=2 SV=1//0
	Gh_D12G1134	5.84748	4.08987	3.23282	2.91426	-0.59916	-0.94316	-1.0929	0.014003	0.16692	0.0003064	0.0058497	1.9505e-07	1.4019e-05	sp|Q9XED8|ARFI_ARATH Auxin response factor 9 OS=Arabidopsis thaliana GN=ARF9 PE=1 SV=1//0
ARR-B	Gh_A12G1918	6.34406	7.77899	10.5631	15.9484	0.21216	0.66013	1.2447	0.27946	0.76752	0.00037118	0.0068161	0.0019242	0.024505	sp|Q6LA43|APRR2_ARATH Two-component response regulator-like APRR2 OS=Arabidopsis thaliana GN=APRR2 PE=2 SV=2//7.62006e-143
C2C2-CO-like	Gh_A01G1562	4.89867	18.1125	18.5706	17.6731	1.8033	1.8438	1.7602	2.618e-11	7.5107e-09	8.5584e-27	8.1789e-24	2.2376e-06	0.00011226	sp|Q8RWD0|COL16_ARATH Zinc finger protein CONSTANS-LIKE 16 OS=Arabidopsis thaliana GN=COL16 PE=2 SV=2//3.5819e-96
	Gh_A05G2921	0.902319	3.4717	2.12946	2.00204	1.8622	1.16	1.0612	1.1032e-09	2.4423e-07	0.00045012	0.0079885	0.018299	0.11899	sp|O22800|COL14_ARATH Zinc finger protein CONSTANS-LIKE 14 OS=Arabidopsis thaliana GN=COL14 PE=2 SV=2//4.88687e-67
	Gh_A08G0192	112.514	55.0089	80.8645	79.0748	-1.1158	-0.55424	-0.59765	2.5091e-11	7.2586e-09	3.4471e-05	0.00094298	0.00016907	0.0038765	sp|Q9FHH8|COL5_ARATH Zinc finger protein CONSTANS-LIKE 5 OS=Arabidopsis thaliana GN=COL5 PE=2 SV=2//8.72658e-94
	Gh_A08G0451	3.78818	13.3795	13.5098	12.1045	1.7359	1.7523	1.5859	4.0265e-17	2.3297e-14	1.2883e-21	7.5126e-19	1.0788e-14	4.1689e-12	sp|Q9SSE5|COL9_ARATH Zinc finger protein CONSTANS-LIKE 9 OS=Arabidopsis thaliana GN=COL9 PE=2 SV=1//1.12225e-118
	Gh_A08G0775	13.5865	5.91485	6.97394	7.08977	-1.2831	-1.0413	-1.026	2.0043e-10	5.0922e-08	2.5028e-09	2.2424e-07	1.364e-07	1.0154e-05	sp|Q9FHH8|COL5_ARATH Zinc finger protein CONSTANS-LIKE 5 OS=Arabidopsis thaliana GN=COL5 PE=2 SV=2//2.09698e-118
	Gh_A08G0848	0.621559	0.749379	0.833341	1.60389	0.18777	0.354	1.2798	0.77115	1	0.53429	0.88626	0.0013317	0.018734	sp|Q8RWD0|COL16_ARATH Zinc finger protein CONSTANS-LIKE 16 OS=Arabidopsis thaliana GN=COL16 PE=2 SV=2//2.93294e-87
	Gh_D01G1811	2.60058	12.607	12.6674	11.4622	2.1934	2.2044	2.0476	1.6306e-23	1.9029e-20	5.6137e-29	6.0354e-26	0.00016793	0.0038528	sp|Q8RWD0|COL16_ARATH Zinc finger protein CONSTANS-LIKE 16 OS=Arabidopsis thaliana GN=COL16 PE=2 SV=2//1.84354e-86
	Gh_D08G0923	19.6696	9.65356	8.87351	8.95672	-1.1099	-1.2306	-1.2235	0.0043715	0.080114	0.00074144	0.01192	0.00051808	0.0092803	sp|Q9FHH8|COL5_ARATH Zinc finger protein CONSTANS-LIKE 5 OS=Arabidopsis thaliana GN=COL5 PE=2 SV=2//4.44919e-117
	Gh_D09G0473	0.247003	0.76813	0.777622	1.6208	1.5586	1.5706	2.6247	0.0052005	0.089763	0.004562	0.048427	0.0010932	0.016205	sp|Q8RWD0|COL16_ARATH Zinc finger protein CONSTANS-LIKE 16 OS=Arabidopsis thaliana GN=COL16 PE=2 SV=2//5.48045e-93
	Gh_D12G0543	10.1993	5.40523	6.12235	4.57177	-0.99945	-0.81735	-1.2475	1.6544e-06	0.00015777	1.0321e-05	0.00033594	4.4012e-09	5.0456e-07	sp|Q96502|COL2_ARATH Zinc finger protein CONSTANS-LIKE 2 OS=Arabidopsis thaliana GN=COL2 PE=1 SV=1//3.28162e-119
	Gh_Sca004822G01	10.9964	6.11007	5.6765	7.28011	-0.93104	-1.0351	-0.68364	1.3815e-05	0.00097759	1.3702e-07	7.8636e-06	0.0010742	0.01599	sp|Q9FHH8|COL5_ARATH Zinc finger protein CONSTANS-LIKE 5 OS=Arabidopsis thaliana GN=COL5 PE=2 SV=2//4.21788e-26
C2C2-Dof	Gh_A02G1821	6.03482	4.6169	3.33376	1.54864	-0.4726	-0.95136	-2.0542	0.15428	0.60484	0.0069816	0.06665	8.526e-10	1.2117e-07	sp|Q39088|DOF34_ARATH Dof zinc finger protein DOF3.4 OS=Arabidopsis thaliana GN=DOF3.4 PE=1 SV=2//5.57308e-53
	Gh_A03G0635	3.07445	1.31267	2.04511	1.42785	-1.3076	-0.64874	-1.1938	0.0005568	0.018547	0.18987	0.55662	0.00026831	0.0055724	sp|Q8LDR0|DOF54_ARATH Dof zinc finger protein DOF5.4 OS=Arabidopsis thaliana GN=DOF5.4 PE=2 SV=2//2.68478e-41
	Gh_A10G0838	7.99001	4.8973	4.49438	2.26844	-0.79018	-0.91717	-1.905	0.013426	0.16271	0.00038491	0.0070121	3.4767e-10	5.5328e-08	sp|Q39088|DOF34_ARATH Dof zinc finger protein DOF3.4 OS=Arabidopsis thaliana GN=DOF3.4 PE=1 SV=2//2.26952e-47
	Gh_A12G0632	4.50799	5.90985	2.89939	2.25922	0.30461	-0.71965	-1.0901	0.24682	0.73297	0.013879	0.10895	0.0034685	0.037655	sp|Q39088|DOF34_ARATH Dof zinc finger protein DOF3.4 OS=Arabidopsis thaliana GN=DOF3.4 PE=1 SV=2//6.40783e-50
	Gh_A13G0188	1.74149	3.04179	4.50398	4.97488	0.71734	1.2892	1.4196	0.18785	0.65785	0.0016473	0.022234	0.003808	0.040217	sp|Q9M2U1|DOF36_ARATH Dof zinc finger protein DOF3.6 OS=Arabidopsis thaliana GN=DOF3.6 PE=1 SV=2//2.49706e-40
	Gh_D10G0916	9.59967	5.24504	4.81912	2.46443	-0.95521	-1.0792	-2.0526	4.1585e-05	0.0023883	8.6864e-07	3.9687e-05	1.157e-12	3.1395e-10	sp|Q9FGD6|DOF58_ARATH Dof zinc finger protein DOF5.8 OS=Arabidopsis thaliana GN=DOF5.8 PE=2 SV=1//1.53259e-36
	Gh_A04G1277	12.0796	6.39275	5.85442	9.82537	-1.0017	-1.1269	-0.38467	1.1093e-05	0.00081463	7.6249e-09	6.0794e-07	0.053446	0.23741	sp|Q8W1E3|CDF1_ARATH Cyclic dof factor 1 OS=Arabidopsis thaliana GN=CDF1 PE=1 SV=2//4.34174e-44
	Gh_A12G1509	5.22241	2.28463	3.0173	3.94494	-1.2775	-0.86824	-0.4961	7.2416e-07	7.8028e-05	0.0024659	0.030514	0.044705	0.21192	sp|Q8W1E3|CDF1_ARATH Cyclic dof factor 1 OS=Arabidopsis thaliana GN=CDF1 PE=1 SV=2//1.66373e-52
	Gh_D04G1904	6.32796	2.97146	2.90055	3.35026	-1.1743	-1.2057	-1.0057	0.0080551	0.11929	0.00089928	0.013858	0.0032204	0.035665	sp|Q8W1E3|CDF1_ARATH Cyclic dof factor 1 OS=Arabidopsis thaliana GN=CDF1 PE=1 SV=2//3.44572e-45
	Gh_D12G1633	5.14974	2.67804	3.03405	5.33012	-1.0276	-0.83599	-0.037891	4.9253e-05	0.0027348	0.002405	0.029909	0.892	1	sp|Q93ZL5|CDF2_ARATH Cyclic dof factor 2 OS=Arabidopsis thaliana GN=CDF2 PE=1 SV=2//5.90136e-52
	Gh_A11G0628	9.77811	4.32029	4.87951	5.63715	-1.2623	-1.0809	-0.88432	4.2391e-10	1.0064e-07	8.4259e-10	8.4886e-08	5.4642e-06	0.00023683	sp|Q93ZL5|CDF2_ARATH Cyclic dof factor 2 OS=Arabidopsis thaliana GN=CDF2 PE=1 SV=2//8.69493e-102
C2C2-GATA	Gh_A06G0834	1.24467	3.43699	3.91736	8.54726	1.3823	1.5833	2.6925	0.03281	0.27797	0.0033528	0.03863	3.9941e-08	3.6149e-06	sp|P69781|GAT12_ARATH GATA transcription factor 12 OS=Arabidopsis thaliana GN=GATA12 PE=2 SV=1//1.22227e-66
	Gh_A11G2337	61.2236	47.2847	36.5362	31.8667	-0.45675	-0.82774	-1.031	0.0075458	0.11421	7.8108e-09	6.2132e-07	5.3392e-10	7.9492e-08	sp|Q8LAU9|GATA1_ARATH GATA transcription factor 1 OS=Arabidopsis thaliana GN=GATA1 PE=2 SV=2//4.59428e-31
	Gh_D06G2033	10.8565	7.56122	5.53371	7.86246	-0.60517	-1.0525	-0.5534	0.0041326	0.077361	7.2098e-08	4.5513e-06	0.0080505	0.067929	sp|O82632|GATA9_ARATH GATA transcription factor 9 OS=Arabidopsis thaliana GN=GATA9 PE=2 SV=1//2.19062e-69
	Gh_D11G2651	42.2566	30.7826	23.6004	21.3429	-0.54136	-0.92487	-1.0735	0.002145	0.049687	8.1442e-10	8.2409e-08	4.3428e-10	6.6676e-08	sp|O82632|GATA9_ARATH GATA transcription factor 9 OS=Arabidopsis thaliana GN=GATA9 PE=2 SV=1//4.05462e-31
	Novel07341	5.47957	4.23851	5.79823	2.80264	-0.45492	-0.0027173	-1.0535	0.20237	0.67493	1	1	3.6992e-05	0.0011796	--
C2C2-YABBY	Gh_A01G1348	1.74718	0.657952	0.378255	0.537775	-1.4885	-2.3077	-1.7882	0.046413	0.33674	0.0030763	0.036206	0.0093821	0.075418	sp|Q9LDT3|YAB4_ARATH Axial regulator YABBY 4 OS=Arabidopsis thaliana GN=YAB4 PE=1 SV=2//1.09912e-58
	Gh_A07G1044	5.25587	4.68728	3.27056	1.47546	-0.25102	-0.78218	-1.9275	0.66218	0.99267	0.19548	0.56579	0.0024453	0.029253	sp|Q9XFB0|YAB2_ARATH Putative axial regulator YABBY 2 OS=Arabidopsis thaliana GN=YAB2 PE=2 SV=1//2.4759e-76
	Gh_D07G1125	7.41413	6.58303	5.30479	3.19308	-0.25731	-0.5801	-1.3073	0.64363	0.98528	0.25347	0.64409	0.00073785	0.012122	sp|Q9XFB0|YAB2_ARATH Putative axial regulator YABBY 2 OS=Arabidopsis thaliana GN=YAB2 PE=2 SV=1//3.48703e-78
	Novel07147	1.41579	0.607001	0.647275	0.372779	-1.3053	-1.2257	-2.0128	0.023138	0.22677	0.023789	0.15912	0.00086517	0.013586	--
C2H2	Gh_A06G1920	3.35227	8.4209	9.77321	10.236	1.2453	1.4655	1.5225	0.0056197	0.094525	3.3181e-07	1.7008e-05	3.4533e-07	2.295e-05	sp|Q42485|ZFP1_ARATH Zinc finger protein 1 OS=Arabidopsis thaliana GN=ZFP1 PE=2 SV=1//3.02006e-41
	Gh_A08G0814	1.75427	4.31017	5.40622	3.97014	1.21	1.5507	1.0864	0.0068156	0.10678	0.0041185	0.045068	0.0056004	0.05262	sp|Q39261|ZFP2_ARATH Zinc finger protein 2 OS=Arabidopsis thaliana GN=ZFP2 PE=2 SV=1//1.25579e-22
	Gh_A08G0493	1.14116	1.30405	0.568038	0.264095	0.11097	-1.0731	-2.2051	0.78218	1	0.0178	0.13028	7.4429e-05	0.0020536	sp|Q9SVY1|ZWIP2_ARATH Zinc finger protein WIP2 OS=Arabidopsis thaliana GN=WIP2 PE=1 SV=1//2.43024e-110
	Gh_A09G1165	4.83716	2.57831	1.34749	1.15941	-0.99047	-1.9288	-2.1495	0.00010159	0.0048994	2.5872e-13	5.2358e-11	7.2504e-14	2.3196e-11	sp|Q9SVY1|ZWIP2_ARATH Zinc finger protein WIP2 OS=Arabidopsis thaliana GN=WIP2 PE=1 SV=1//9.03587e-116
	Gh_D08G0325	3.55108	0.868663	0.879533	0.653902	-2.1125	-2.094	-2.5296	0.00037387	0.013729	0.0004043	0.0073093	4.1916e-05	0.0013028	sp|Q9SVY1|ZWIP2_ARATH Zinc finger protein WIP2 OS=Arabidopsis thaliana GN=WIP2 PE=1 SV=1//3.42409e-115
	Gh_D09G1170	1.86077	1.52003	0.758074	1.04701	-0.3754	-1.375	-0.92054	0.27475	0.76202	0.00018275	0.003842	0.011728	0.088014	sp|Q9SVY1|ZWIP2_ARATH Zinc finger protein WIP2 OS=Arabidopsis thaliana GN=WIP2 PE=1 SV=1//1.13246e-119
	Gh_A09G0899	0.7041	1.23978	2.6771	1.95268	0.73444	1.8573	1.3817	0.33327	0.81804	0.0020518	0.026423	0.080119	0.30483	sp|Q9SGD1|ZWIP3_ARATH Zinc finger protein WIP3 OS=Arabidopsis thaliana GN=WIP3 PE=2 SV=1//1.92216e-113
	Gh_D07G1074	3.15285	5.23592	7.06316	4.64445	0.64659	1.0876	0.46738	0.0065325	0.10397	0.0011672	0.01699	0.12184	0.39178	sp|Q9SGD1|ZWIP3_ARATH Zinc finger protein WIP3 OS=Arabidopsis thaliana GN=WIP3 PE=2 SV=1//5.82508e-122
	Gh_D09G0924	1.99996	3.37938	4.79092	3.25279	0.67259	1.1864	0.61074	0.23976	0.72469	0.0034204	0.03926	0.095195	0.33805	sp|Q9SGD1|ZWIP3_ARATH Zinc finger protein WIP3 OS=Arabidopsis thaliana GN=WIP3 PE=2 SV=1//1.1583e-114
	Gh_A13G2112	0.618222	1.10179	1.35511	1.69416	0.74897	1.052	1.363	0.14424	0.58723	0.029402	0.18382	0.0036304	0.038872	sp|Q96289|ZAT10_ARATH Zinc finger protein ZAT10 OS=Arabidopsis thaliana GN=ZAT10 PE=2 SV=1//2.01775e-47
	Novel00504	0.720883	1.23361	1.13993	1.64294	0.69242	0.58149	1.1	0.08246	0.45117	0.14865	0.4899	0.0035517	0.038275	--
	Gh_D05G1597	1.82388	1.06823	0.671633	0.897852	-0.8551	-1.5274	-1.1113	0.011268	0.14613	2.3639e-05	0.00068094	0.0018018	0.023397	-//-
	Gh_D07G1014	35.3784	24.5831	17.8805	19.3828	-0.6106	-1.0708	-0.95673	0.057027	0.37597	0.00068105	0.011142	0.0014389	0.019875	-//-
C3H	Gh_A07G1124	5.15722	3.08795	2.21865	2.83086	-0.82366	-1.2988	-0.95127	0.00091667	0.02696	1.4599e-07	8.3021e-06	0.0043341	0.044118	sp|Q9LXV4|C3H56_ARATH Zinc finger CCCH domain-containing protein 56 OS=Arabidopsis thaliana GN=At5g12850 PE=2 SV=1//0
	Gh_A08G2176	9.57243	4.413	4.22167	3.50916	-1.2015	-1.271	-1.5355	3.6654e-08	5.9104e-06	8.2222e-08	5.1015e-06	4.7743e-12	1.1285e-09	sp|Q9M0G2|C3H49_ARATH Zinc finger CCCH domain-containing protein 49 OS=Arabidopsis thaliana GN=At4g29190 PE=2 SV=1//9.95017e-109
	Gh_A08G2230	6.29937	6.64974	4.05418	2.46285	-0.0055928	-0.71913	-1.4494	0.99085	1	0.00079659	0.012628	0.00033657	0.0066297	sp|O82199|C3H20_ARATH Zinc finger CCCH domain-containing protein 20 OS=Arabidopsis thaliana GN=At2g19810 PE=2 SV=1//4.03504e-114
	Gh_D07G2445	3.44095	2.86944	1.81877	2.85143	-0.34627	-1.0011	-0.35786	0.31976	0.80636	0.0019776	0.02568	0.33427	0.6815	sp|Q9LXV4|C3H56_ARATH Zinc finger CCCH domain-containing protein 56 OS=Arabidopsis thaliana GN=At5g12850 PE=2 SV=1//0
CCAAT	Gh_D05G1315	3.01255	6.56008	6.61184	8.82943	1.0393	1.0551	1.4615	1.9298e-05	0.0013033	3.3031e-06	0.00012509	3.8036e-10	5.9461e-08	sp|Q93ZH2|NFYA3_ARATH Nuclear transcription factor Y subunit A-3 OS=Arabidopsis thaliana GN=NFYA3 PE=2 SV=2//9.87359e-53
	Gh_D07G2390	1.22833	3.95482	2.96238	2.96674	1.6035	1.1891	1.1791	5.4726e-07	6.1168e-05	0.00034079	0.0063842	0.18845	0.50184	sp|Q9SYH4|NFYA5_ARATH Nuclear transcription factor Y subunit A-5 OS=Arabidopsis thaliana GN=NFYA5 PE=2 SV=1//9.4756e-34
	Gh_D10G2122	2.15265	3.82782	4.01381	5.32864	0.74522	0.82319	1.2158	0.052311	0.35962	0.018437	0.13343	0.0041881	0.043042	sp|Q9SLG0|NFYB1_ARATH Nuclear transcription factor Y subunit B-1 OS=Arabidopsis thaliana GN=NFYB1 PE=1 SV=2//3.54239e-66
	Gh_D13G1393	34.6458	20.3818	20.1934	16.2997	-0.84981	-0.86196	-1.179	1.0168e-05	0.00075838	2.9862e-07	1.5473e-05	9.2101e-10	1.291e-07	sp|O23310|NFYB3_ARATH Nuclear transcription factor Y subunit B-3 OS=Arabidopsis thaliana GN=NFYB3 PE=2 SV=1//6.22216e-67
	Gh_A03G0332	1228.24	938.718	859.049	639.939	-0.47211	-0.60038	-1.0287	0.024065	0.23209	0.00086817	0.0135	4.518e-07	2.8459e-05	sp|O22582|H2B_GOSHI Histone H2B OS=Gossypium hirsutum GN=HIS2B PE=2 SV=3//1.03179e-60
	Gh_A04G0195	337.744	204.036	208.474	149.67	-0.81139	-0.78001	-1.2607	0.0020017	0.047312	0.0012741	0.018194	5.1492e-05	0.0015359	sp|Q9LD28|H2A6_ARATH Histone H2A.6 OS=Arabidopsis thaliana GN=RAT5 PE=1 SV=1//1.67264e-53
	Gh_A04G0687	79.8006	52.1284	58.1037	38.2958	-0.69895	-0.54052	-1.1454	0.007878	0.11776	0.018308	0.13276	0.00040286	0.0076015	sp|O65819|H2B3_SOLLC Histone H2B.3 (Fragment) OS=Solanum lycopersicum GN=H2B-3 PE=2 SV=1//1.29272e-56
	Gh_A05G0717	355.639	222.906	223.871	138.321	-0.75828	-0.75337	-1.4478	0.0005661	0.018811	5.8103e-06	0.00020408	1.5085e-08	1.5441e-06	sp|O22582|H2B_GOSHI Histone H2B OS=Gossypium hirsutum GN=HIS2B PE=2 SV=3//3.08706e-66
	Gh_A08G0649	192.085	124.633	130.351	87.0961	-0.70892	-0.64657	-1.2274	0.021569	0.2167	0.023573	0.15815	0.00047166	0.0086033	sp|O65759|H2AX_CICAR Histone H2AX OS=Cicer arietinum GN=HIS2A PE=2 SV=1//1.4568e-55
	Gh_A08G2542	551.097	433.768	396.249	271.769	-0.42981	-0.56123	-1.1081	0.047469	0.34102	0.0064694	0.063043	3.7169e-06	0.00017056	sp|Q9SI96|H2B3_ARATH Histone H2B.3 OS=Arabidopsis thaliana GN=At2g28720 PE=1 SV=3//3.31322e-60
	Gh_A09G2489	296.429	188.195	188.008	116.27	-0.74014	-0.74195	-1.4365	0.028932	0.2586	0.020148	0.14207	0.00040766	0.0076677	sp|O65819|H2B3_SOLLC Histone H2B.3 (Fragment) OS=Solanum lycopersicum GN=H2B-3 PE=2 SV=1//5.41846e-59
	Gh_A13G1204	245.887	190.054	169.132	127.339	-0.45599	-0.62348	-1.0381	0.018868	0.19953	0.0021508	0.02738	1.2243e-05	0.0004632	sp|Q9LD28|H2A6_ARATH Histone H2A.6 OS=Arabidopsis thaliana GN=RAT5 PE=1 SV=1//1.39037e-49
	Gh_A13G1990	341.918	211.304	207.104	136.798	-0.77866	-0.80805	-1.4079	0.0010341	0.029481	0.00041365	0.0074411	1.919e-06	9.8214e-05	sp|Q9SI96|H2B3_ARATH Histone H2B.3 OS=Arabidopsis thaliana GN=At2g28720 PE=1 SV=3//3.31322e-60
	Gh_D03G1238	251.469	179.22	169.63	119.273	-0.57336	-0.65155	-1.1633	0.013593	0.1641	0.0040748	0.044717	5.0326e-05	0.0015103	sp|O22582|H2B_GOSHI Histone H2B OS=Gossypium hirsutum GN=HIS2B PE=2 SV=3//8.30306e-61
	Gh_D03G1245	1297.33	913.539	853.18	611.842	-0.5903	-0.68907	-1.1725	0.0015465	0.039384	3.5035e-05	0.00095585	2.6525e-09	3.2179e-07	sp|O22582|H2B_GOSHI Histone H2B OS=Gossypium hirsutum GN=HIS2B PE=2 SV=3//1.03179e-60
	Gh_D05G0853	314.8	186.119	191.196	110.499	-0.84267	-0.80385	-1.5952	0.00048432	0.016771	2.3642e-05	0.00068094	8.0917e-08	6.457e-06	sp|Q9LQQ4|H2B1_ARATH Histone H2B.1 OS=Arabidopsis thaliana GN=At1g07790 PE=1 SV=3//2.73463e-62
	Gh_D05G3511	353.138	249.576	236.067	167.646	-0.58534	-0.66565	-1.1617	0.0166	0.18485	0.0048938	0.051075	7.715e-05	0.0021067	sp|Q9LD28|H2A6_ARATH Histone H2A.6 OS=Arabidopsis thaliana GN=RAT5 PE=1 SV=1//1.67264e-53
	Gh_D08G0751	208.172	139.351	143.421	92.7626	-0.66404	-0.62359	-1.2525	0.01901	0.20043	0.0048497	0.05073	4.9052e-05	0.0014818	sp|O65759|H2AX_CICAR Histone H2AX OS=Cicer arietinum GN=HIS2A PE=2 SV=1//1.4568e-55
	Gh_D08G1979	191.122	132.821	131.138	79.9701	-0.61027	-0.62958	-1.3441	0.16442	0.62275	0.1125	0.41907	0.0045528	0.045671	sp|O65759|H2AX_CICAR Histone H2AX OS=Cicer arietinum GN=HIS2A PE=2 SV=1//2.61411e-53
	Gh_D13G1500	198.138	149.208	131.157	100.732	-0.4939	-0.67992	-1.0648	0.010238	0.13853	0.00079285	0.012585	5.0833e-07	3.1586e-05	sp|Q9LD28|H2A6_ARATH Histone H2A.6 OS=Arabidopsis thaliana GN=RAT5 PE=1 SV=1//4.50237e-50
	Gh_D13G2387	425.982	280.383	270.007	173.241	-0.68771	-0.74147	-1.3836	0.0021404	0.049604	0.00067817	0.011104	1.3333e-05	0.00049627	sp|O22582|H2B_GOSHI Histone H2B OS=Gossypium hirsutum GN=HIS2B PE=2 SV=3//1.03179e-60
	Gh_D13G2389	459.824	278.893	275.488	158.718	-0.80553	-0.8242	-1.6209	1.0375e-06	0.0001052	7.8464e-08	4.9032e-06	4.0574e-15	1.6226e-12	sp|O65819|H2B3_SOLLC Histone H2B.3 (Fragment) OS=Solanum lycopersicum GN=H2B-3 PE=2 SV=1//4.53669e-56
CPP	Gh_A13G0857	7.46111	5.0247	5.4943	3.92384	-0.65378	-0.5261	-1.0116	0.011781	0.15044	0.017694	0.12972	0.0024286	0.029118	sp|Q9LUI3|TSO1_ARATH CRC domain-containing protein TSO1 OS=Arabidopsis thaliana GN=TSO1 PE=1 SV=1//8.5402e-83
	Gh_A13G1806	7.39447	5.34012	5.32767	3.73868	-0.55388	-0.55771	-1.0701	0.0051033	0.088659	0.00075526	0.012089	5.5685e-06	0.00024075	sp|F4JIF5|TCX2_ARATH Protein tesmin/TSO1-like CXC 2 OS=Arabidopsis thaliana GN=TCX2 PE=1 SV=1//1.24322e-58
	Gh_D07G0068	1.14001	0.746926	0.757626	0.577343	-0.69393	-0.67104	-1.0693	0.046885	0.33902	0.046099	0.2468	0.003653	0.039065	sp|Q9SZD1|TCX5_ARATH Protein tesmin/TSO1-like CXC 5 OS=Arabidopsis thaliana GN=TCX5 PE=1 SV=1//0
	Gh_D13G1101	9.18617	6.21131	7.03007	4.61054	-0.6485	-0.4708	-1.0803	0.013902	0.16623	0.051327	0.2639	0.00095634	0.01466	sp|Q9LUI3|TSO1_ARATH CRC domain-containing protein TSO1 OS=Arabidopsis thaliana GN=TSO1 PE=1 SV=1//7.11902e-86
E2F-DP	Gh_D09G0232	5.52668	2.93113	3.25956	2.67926	-0.99884	-0.84403	-1.1305	4.6529e-05	0.0026109	0.00017485	0.0037211	4.9562e-06	0.00021756	sp|Q8RWL0|E2FF_ARATH E2F transcription factor-like E2FF OS=Arabidopsis thaliana GN=E2FF PE=2 SV=1//1.21451e-107
FHA	Gh_A02G0349	5.54028	3.8747	3.2524	2.88706	-0.60079	-0.85216	-1.027	0.014555	0.17139	0.00027605	0.0053809	5.1096e-05	0.0015268	sp|O23305|Y4449_ARATH FHA domain-containing protein At4g14490 OS=Arabidopsis thaliana GN=At4g14490 PE=1 SV=1//1.04875e-08
	Gh_D02G0411	8.52827	5.48341	4.96999	3.74628	-0.723	-0.86598	-1.2751	0.011677	0.14947	0.0014214	0.019806	5.697e-05	0.0016569	sp|O23305|Y4449_ARATH FHA domain-containing protein At4g14490 OS=Arabidopsis thaliana GN=At4g14490 PE=1 SV=1//1.42688e-09
G2-like	Gh_A03G2087	0.617066	3.51618	3.04796	2.96633	2.431	2.2278	2.1803	2.1352e-13	8.1673e-11	1.6921e-11	2.381e-09	4.8744e-10	7.4014e-08	sp|Q9SNB4|PCL1_ARATH Transcription factor LUX OS=Arabidopsis thaliana GN=LUX PE=1 SV=1//6.67028e-75
	Gh_A07G0910	2.88331	8.73028	7.7794	7.55457	1.5135	1.35	1.2985	8.2211e-11	2.194e-08	7.0381e-10	7.2823e-08	4.6691e-08	4.0809e-06	sp|Q9SNB4|PCL1_ARATH Transcription factor LUX OS=Arabidopsis thaliana GN=LUX PE=1 SV=1//1.9749e-74
	Gh_D03G1171	0.279467	3.09176	3.21269	2.83916	3.3879	3.4474	3.2597	1.8729e-18	1.2768e-15	2.1835e-20	1.1646e-17	5.5607e-16	2.6207e-13	sp|Q9SNB4|PCL1_ARATH Transcription factor LUX OS=Arabidopsis thaliana GN=LUX PE=1 SV=1//5.91594e-75
	Gh_D07G0029	2.25856	4.81658	3.69686	5.19997	1.0102	0.6295	1.1124	0.021048	0.21309	0.0082061	0.074907	0.0047457	0.047023	sp|Q94DH3|PCL1_ORYSJ Transcription factor PCL1 OS=Oryza sativa subsp. japonica GN=PCL1 PE=2 SV=1//3.47167e-12
	Gh_D07G0984	2.26235	5.10491	5.32856	5.85554	1.0934	1.1597	1.2843	2.9881e-05	0.0018552	2.3588e-06	9.4472e-05	6.0055e-07	3.6332e-05	sp|Q9SNB4|PCL1_ARATH Transcription factor LUX OS=Arabidopsis thaliana GN=LUX PE=1 SV=1//8.973e-78
	Gh_D11G0490	0.875476	1.92483	2.10686	1.63493	1.0561	1.1902	0.81405	0.0047947	0.084908	0.0040299	0.044345	0.04059	0.19896	sp|Q9LTH4|PCLL_ARATH Transcription factor BOA OS=Arabidopsis thaliana GN=BOA PE=2 SV=1//1.54383e-09
	Gh_A04G0879	3.52659	2.44443	1.83661	2.0823	-0.61177	-1.0279	-0.84844	0.015335	0.17642	0.0003597	0.0066551	0.0010884	0.016158	sp|Q9SIV3|GLK1_ARATH Transcription activator GLK1 OS=Arabidopsis thaliana GN=GLK1 PE=1 SV=2//3.61369e-76
	Gh_A13G2284	1.23009	3.13837	2.96677	3.64485	1.2678	1.196	1.4755	0.0013858	0.036363	0.00083171	0.013066	0.0013464	0.018886	sp|Q9SAK5|APL_ARATH Myb family transcription factor APL OS=Arabidopsis thaliana GN=APL PE=2 SV=2//1.26258e-56
	Gh_D08G2260	2.02091	3.00189	2.70484	4.43364	0.48834	0.34008	1.0444	0.17336	0.63775	0.24008	0.62786	0.00011841	0.0029489	sp|Q9SAK5|APL_ARATH Myb family transcription factor APL OS=Arabidopsis thaliana GN=APL PE=2 SV=2//1.28693e-46
	Gh_D09G1951	3.75257	8.2465	7.58629	8.86105	1.052	0.93339	1.1492	2.5079e-05	0.0015974	8.5565e-05	0.00205	0.00065801	0.011129	sp|Q9SAK5|APL_ARATH Myb family transcription factor APL OS=Arabidopsis thaliana GN=APL PE=2 SV=2//6.7267e-54
	Gh_D11G2648	0.594356	1.83682	1.20177	1.48511	1.5496	0.93724	1.2352	0.00031278	0.011977	0.029446	0.18399	0.0034657	0.037642	sp|Q9SAK5|APL_ARATH Myb family transcription factor APL OS=Arabidopsis thaliana GN=APL PE=2 SV=2//1.65062e-53
	Gh_D12G2029	0.847612	2.45609	2.17603	2.03306	1.4516	1.2832	1.1729	0.00048417	0.016771	0.0025194	0.031012	0.0092575	0.074827	sp|Q9SAK5|APL_ARATH Myb family transcription factor APL OS=Arabidopsis thaliana GN=APL PE=2 SV=2//9.92599e-34
	Gh_D13G0783	4.94101	1.93968	2.1479	2.80943	-1.4322	-1.2846	-0.90144	6.7302e-08	9.9653e-06	1.9914e-07	1.0935e-05	0.00039959	0.0075552	sp|Q9SAK5|APL_ARATH Myb family transcription factor APL OS=Arabidopsis thaliana GN=APL PE=2 SV=2//1.80971e-51
	Gh_D05G1898	3.96895	2.57553	1.53283	1.98235	-0.70954	-1.4487	-1.0874	0.089787	0.47023	2.1834e-07	1.1895e-05	0.00013915	0.0033419	sp|Q9FJV5|KAN4_ARATH Probable transcription factor KAN4 OS=Arabidopsis thaliana GN=KAN4 PE=1 SV=1//3.05194e-65
GNAT	Gh_A08G1363	12.0885	5.44163	5.91764	9.44593	-1.2338	-1.1109	-0.44258	8.7421e-09	1.6094e-06	8.0098e-09	6.3568e-07	0.027528	0.15545	-//-
	Gh_D08G1658	8.9759	1.30906	1.8974	2.64229	-2.8608	-2.3188	-1.8493	1.2009e-26	1.7974e-23	1.5432e-22	9.6532e-20	4.042e-14	1.3764e-11	-//-
	Gh_D09G2042	3.44258	3.03089	1.67662	1.77476	-0.26399	-1.1122	-1.0391	0.67291	0.99718	0.0030697	0.036149	0.0080367	0.067862	sp|P05332|YP20_BACLI Uncharacterized N-acetyltransferase p20 OS=Bacillus licheniformis GN=p20 PE=3 SV=1//2.09789e-16
HMG	Gh_A07G1559	58.8454	39.7131	40.2598	28.3224	-0.65163	-0.63292	-1.1416	0.055186	0.36951	0.015871	0.12002	0.00027567	0.0056909	sp|P93047|HMGB3_ARATH High mobility group B protein 3 OS=Arabidopsis thaliana GN=HMGB3 PE=1 SV=1//3.10115e-28
	Gh_A11G0218	52.343	38.5731	24.2037	41.2226	-0.52449	-1.2016	-0.43178	0.074091	0.42878	1.6124e-11	2.2782e-09	0.052476	0.2348	sp|Q9T012|HMG13_ARATH High mobility group B protein 13 OS=Arabidopsis thaliana GN=HMGB13 PE=2 SV=1//1.44328e-98
	Gh_A13G0147	43.2549	108.155	94.3628	89.1561	1.2386	1.0457	0.95266	7.3102e-13	2.6773e-10	4.5409e-13	8.7034e-11	0.0013801	0.019236	sp|O49595|HMGB1_ARATH High mobility group B protein 1 OS=Arabidopsis thaliana GN=HMGB1 PE=1 SV=1//6.8742e-36
	Gh_D11G0232	69.3866	49.3247	31.871	50.8228	-0.57688	-1.2102	-0.53703	0.037454	0.29902	6.7122e-13	1.2449e-10	0.016969	0.11333	sp|Q9T012|HMG13_ARATH High mobility group B protein 13 OS=Arabidopsis thaliana GN=HMGB13 PE=2 SV=1//1.25159e-100
	Gh_D13G0168	34.9742	109.755	93.6071	104.35	1.5653	1.3406	1.4852	1.3402e-08	2.354e-06	7.8162e-18	3.1268e-15	0.00015113	0.0035613	sp|O49595|HMGB1_ARATH High mobility group B protein 1 OS=Arabidopsis thaliana GN=HMGB1 PE=1 SV=1//1.63578e-36
HSF	Gh_A07G0115	0.160358	1.26414	0.911522	0.386491	2.8969	2.4294	1.1766	0.0048942	0.086227	0.00012059	0.0027312	0.19497	0.51105	sp|O80982|HSFA2_ARATH Heat stress transcription factor A-2 OS=Arabidopsis thaliana GN=HSFA2 PE=1 SV=1//1.674e-79
	Gh_A13G1655	3.31359	7.7456	8.27571	10.2209	1.1385	1.2374	1.5336	0.00052923	0.017916	0.00076217	0.012176	1.1587e-06	6.4069e-05	sp|P41152|HSF30_SOLPE Heat shock factor protein HSF30 OS=Solanum peruvianum GN=HSF30 PE=2 SV=1//1.08108e-125
	Gh_D03G0619	0.924663	2.09347	3.00192	3.17997	1.0984	1.6235	1.6956	0.010755	0.14259	2.7408e-05	0.00077613	1.8811e-05	0.00066525	sp|O22230|HSFB3_ARATH Heat stress transcription factor B-3 OS=Arabidopsis thaliana GN=HSFB3 PE=2 SV=1//1.49475e-63
	Gh_D05G0228	1.32294	7.74042	4.95133	5.2898	2.4674	1.821	1.9094	2.328e-14	1.0408e-11	4.9591e-08	3.2392e-06	0.00039063	0.007437	sp|Q9LV52|HSFC1_ARATH Heat stress transcription factor C-1 OS=Arabidopsis thaliana GN=HSFC1 PE=2 SV=1//2.72479e-75
	Gh_D09G1338	2.45394	1.45849	1.27185	1.46071	-0.83171	-1.0366	-0.83531	0.0033991	0.067683	0.005683	0.057086	0.0033247	0.036521	sp|Q8GYY1|HSFA3_ARATH Heat stress transcription factor A-3 OS=Arabidopsis thaliana GN=HSFA3 PE=2 SV=2//1.40379e-104
	Gh_D13G2018	3.94182	10.2652	12.2763	12.463	1.2981	1.5603	1.5722	0.0027586	0.059078	2.6264e-06	0.00010336	3.1063e-08	2.9071e-06	sp|P41152|HSF30_SOLPE Heat shock factor protein HSF30 OS=Solanum peruvianum GN=HSF30 PE=2 SV=1//5.76256e-126
LOB	Gh_A01G0756	2.22626	4.60392	5.60361	6.1784	0.96471	1.256	1.3824	0.0048719	0.085923	8.1383e-05	0.0019635	2.3139e-05	0.00079225	sp|Q9SHE9|LBD4_ARATH LOB domain-containing protein 4 OS=Arabidopsis thaliana GN=LBD4 PE=2 SV=1//1.84858e-68
	Gh_A03G1288	4.77279	13.3707	11.9416	9.81868	1.4021	1.2437	0.94982	0.0026744	0.057795	7.1195e-05	0.0017521	0.090515	0.3285	sp|Q9CA30|LBD42_ARATH LOB domain-containing protein 42 OS=Arabidopsis thaliana GN=LBD42 PE=2 SV=1//1.51466e-72
	Gh_A05G1814	7.17492	15.1521	26.6566	23.0193	0.99554	1.8283	1.5933	0.10857	0.51521	0.014761	0.11387	0.0019363	0.02461	sp|Q9SZE8|LBD39_ARATH LOB domain-containing protein 39 OS=Arabidopsis thaliana GN=LBD39 PE=2 SV=1//8.19194e-61
	Gh_A05G2159	2.34735	1.9444	1.75884	0.107146	-0.35174	-0.46331	-4.5323	0.57494	0.96269	0.57161	0.90531	6.3824e-11	1.2094e-08	sp|Q9FML4|LOB_ARATH Protein LATERAL ORGAN BOUNDARIES OS=Arabidopsis thaliana GN=LOB PE=2 SV=1//1.30777e-72
	Gh_A05G3105	4.05807	1.68161	1.94724	0.0920313	-1.3471	-1.1015	-5.5426	0.023965	0.23158	0.1632	0.51366	8.921e-10	1.26e-07	sp|Q8L8Q3|LBD25_ARATH LOB domain-containing protein 25 OS=Arabidopsis thaliana GN=LBD25 PE=2 SV=3//2.25207e-63
	Gh_A09G0283	4.58529	4.9632	4.27049	0.866023	0.033824	-0.15962	-2.4892	0.93864	1	0.82532	1	2.9411e-08	2.7751e-06	sp|Q8L8Q3|LBD25_ARATH LOB domain-containing protein 25 OS=Arabidopsis thaliana GN=LBD25 PE=2 SV=3//3.67736e-60
	Gh_A10G2153	29.1344	29.4734	24.3106	14.7852	-0.066474	-0.34591	-1.0663	0.84445	1	0.17991	0.5413	0.00019518	0.0043238	sp|Q9SRL8|LBD21_ARATH LOB domain-containing protein 21 OS=Arabidopsis thaliana GN=LBD21 PE=2 SV=1//2.69597e-57
	Gh_A12G0495	7.67023	22.0677	18.8751	7.2897	1.4461	1.2233	-0.1586	0.039167	0.30631	1.4321e-05	0.00044149	0.80565	0.98783	sp|Q9M886|LBD41_ARATH LOB domain-containing protein 41 OS=Arabidopsis thaliana GN=LBD41 PE=2 SV=1//4.32094e-102
	Gh_D01G0775	0.79553	2.1093	2.3712	2.7571	1.3254	1.4979	1.7037	0.0085826	0.1235	0.0021942	0.027794	0.00044706	0.0082443	sp|Q9SHE9|LBD4_ARATH LOB domain-containing protein 4 OS=Arabidopsis thaliana GN=LBD4 PE=2 SV=1//5.90624e-67
	Gh_D02G1728	2.50587	4.8555	7.31563	3.2935	0.87072	1.4727	0.30393	0.15873	0.6131	0.00039787	0.00721	0.52326	0.84388	sp|Q9CA30|LBD42_ARATH LOB domain-containing protein 42 OS=Arabidopsis thaliana GN=LBD42 PE=2 SV=1//3.65639e-74
	Gh_D05G2010	9.45195	18.9937	32.9207	29.6239	0.92242	1.7346	1.5578	0.04978	0.3502	0.031224	0.19138	6.3561e-05	0.0018126	sp|Q9SZE8|LBD39_ARATH LOB domain-containing protein 39 OS=Arabidopsis thaliana GN=LBD39 PE=2 SV=1//2.53296e-61
	Gh_D05G2414	1.61751	0.81505	1.3532	0.0195416	-1.0708	-0.30185	-6.4631	0.041139	0.31521	0.7423	0.98287	3.1907e-10	5.1519e-08	sp|Q9FML4|LOB_ARATH Protein LATERAL ORGAN BOUNDARIES OS=Arabidopsis thaliana GN=LOB PE=2 SV=1//1.01296e-72
	Gh_D09G0285	13.2663	7.96309	7.70969	3.85666	-0.82091	-0.85063	-1.8702	0.11951	0.53842	0.16733	0.51968	0.0039676	0.041381	sp|Q8L8Q3|LBD25_ARATH LOB domain-containing protein 25 OS=Arabidopsis thaliana GN=LBD25 PE=2 SV=3//3.79903e-60
	Gh_D10G2400	20.6688	15.2726	13.7254	10.8212	-0.5193	-0.67523	-1.0223	0.06996	0.41681	0.00029672	0.0056998	1.1982e-06	6.5672e-05	sp|Q9SRL8|LBD21_ARATH LOB domain-containing protein 21 OS=Arabidopsis thaliana GN=LBD21 PE=2 SV=1//1.22326e-56
	Gh_D11G2012	48.4598	21.6141	21.5956	22.2685	-1.2478	-1.2483	-1.2084	3.4346e-12	1.1227e-09	2.7054e-16	8.8225e-14	5.168e-11	9.9296e-09	sp|Q9FN11|LBD37_ARATH LOB domain-containing protein 37 OS=Arabidopsis thaliana GN=LBD37 PE=2 SV=1//2.73714e-81
	Gh_D12G0503	6.37268	24.5023	17.6146	5.12932	1.866	1.3946	-0.39653	0.021369	0.21548	2.3043e-05	0.00066676	0.57666	0.87556	sp|Q9M886|LBD41_ARATH LOB domain-containing protein 41 OS=Arabidopsis thaliana GN=LBD41 PE=2 SV=1//3.25879e-103
MADS	Gh_A03G0634	10.2663	21.5716	22.9833	20.602	0.98746	1.0818	0.91645	0.00021188	0.0087854	4.7711e-10	5.1509e-08	2.7229e-06	0.00013227	sp|Q42429|AGL8_SOLTU Agamous-like MADS-box protein AGL8 homolog OS=Solanum tuberosum PE=2 SV=1//2.02043e-97
	Gh_A07G0605	5.74035	16.4404	12.1508	11.089	1.435	1.0007	0.86001	4.2023e-11	1.173e-08	0.00023186	0.0046621	0.0024116	0.028986	sp|Q42429|AGL8_SOLTU Agamous-like MADS-box protein AGL8 homolog OS=Solanum tuberosum PE=2 SV=1//1.57574e-101
	Gh_A13G0981	1.3029	3.50579	2.88941	4.76269	1.3425	1.0649	1.7777	0.031617	0.27255	0.0069975	0.066743	1.9463e-05	0.00068513	sp|Q38841|AGL12_ARATH Agamous-like MADS-box protein AGL12 OS=Arabidopsis thaliana GN=AGL12 PE=2 SV=2//4.47879e-75
	Gh_D03G0922	0.876822	3.03645	3.74211	2.74235	1.7058	2.0054	1.5549	0.0079858	0.11878	7.513e-08	4.7254e-06	0.00015861	0.0036984	sp|Q42429|AGL8_SOLTU Agamous-like MADS-box protein AGL8 homolog OS=Solanum tuberosum PE=2 SV=1//5.36546e-94
	Gh_D13G1915	6.32802	2.04472	3.49646	8.00765	-1.7122	-0.93023	0.25535	2.5433e-07	3.1551e-05	0.0029058	0.034688	0.60963	0.89593	sp|Q9FJK3|AGL80_ARATH Agamous-like MADS-box protein AGL80 OS=Arabidopsis thaliana GN=AGL80 PE=1 SV=1//7.76438e-41
	Gh_A11G0755	4.33406	9.93986	8.21217	7.29994	1.1152	0.83138	0.66458	0.00033446	0.012598	0.066953	0.30946	0.010311	0.080617	sp|O64645|SOC1_ARATH MADS-box protein SOC1 OS=Arabidopsis thaliana GN=SOC1 PE=1 SV=1//4.83531e-68
	Gh_D12G1360	28.4351	21.3843	22.5239	55.4583	-0.492	-0.41848	0.87912	0.013958	0.16653	0.082852	0.35217	0.00080286	0.012876	sp|O64645|SOC1_ARATH MADS-box protein SOC1 OS=Arabidopsis thaliana GN=SOC1 PE=1 SV=1//1.21955e-13
	Gh_A05G2191	50.6658	81.4878	96.7225	115.896	0.60337	0.85908	1.1061	0.013404	0.16263	0.0005716	0.0096588	1.3043e-06	7.0476e-05	sp|P23706|DEFA_ANTMA Floral homeotic protein DEFICIENS OS=Antirrhinum majus GN=DEFA PE=1 SV=1//4.05498e-115
	Gh_D09G0390	0.20249	2.05982	1.25351	0.928201	3.2535	2.5397	2.0997	0.0070335	0.10901	6.7609e-05	0.00168	0.01769	0.11642	sp|Q6EU39|MADS6_ORYSJ MADS-box transcription factor 6 OS=Oryza sativa subsp. japonica GN=MADS6 PE=1 SV=1//2.1604e-75
	Gh_D12G2226	8.16784	3.60917	4.1348	4.57071	-1.2611	-1.0616	-0.92735	9.322e-05	0.0045617	0.00063067	0.010469	0.0034256	0.03731	sp|Q9XJ60|MAD50_ORYSJ MADS-box transcription factor 50 OS=Oryza sativa subsp. japonica GN=MADS50 PE=2 SV=1//8.88476e-56
	Gh_D06G0267	81.8091	53.4866	42.6416	48.9058	-0.69689	-1.0236	-0.8297	4.2158e-05	0.0024129	9.5555e-13	1.7122e-10	4.0397e-07	2.5969e-05	sp|Q9FVC1|SVP_ARATH MADS-box protein SVP OS=Arabidopsis thaliana GN=SVP PE=1 SV=1//1.50084e-79 （花梗伸长）
	Gh_D13G0785	0.358969	1.48039	1.82008	1.99566	1.9583	2.2602	2.3856	0.00015116	0.0067515	2.9735e-08	2.0379e-06	9.1527e-09	9.9145e-07	sp|Q9XGJ4|GGM13_GNEGN MADS-box protein GGM13 OS=Gnetum gnemon GN=GGM13 PE=2 SV=1//2.25418e-14
MBF1	Gh_D06G0579	7.9633	4.30875	5.19718	3.09551	-0.96914	-0.69584	-1.4508	0.00089963	0.026584	0.010384	0.08852	3.3234e-06	0.00015536	sp|Q9LV58|MBF1C_ARATH Multiprotein-bridging factor 1c OS=Arabidopsis thaliana GN=MBF1C PE=1 SV=1//1.29116e-73
OFP	Gh_A02G0043	4.02617	7.49754	12.186	11.9281	0.81217	1.5257	1.4747	0.00070887	0.022327	0.00216	0.027452	0.00055978	0.0098527	sp|Q9LZW2|OFP1_ARATH Transcription repressor OFP1 OS=Arabidopsis thaliana GN=OFP1 PE=1 SV=1//1.87051e-28
	Gh_A06G1491	1.73121	1.41654	0.690261	0.842424	-0.37463	-1.4211	-1.1315	0.40723	0.87663	0.0029576	0.035159	0.017969	0.11762	sp|Q9FMC8|OPF13_ARATH Transcription repressor OFP13 OS=Arabidopsis thaliana GN=OFP13 PE=2 SV=1//3.94243e-50
	Gh_A09G1279	2.7888	1.90947	1.16602	0.470268	-0.63302	-1.3478	-2.6629	0.23547	0.72025	0.0011133	0.016346	1.0868e-07	8.3249e-06	sp|Q3EAL1|OFP6_ARATH Transcription repressor OFP6 OS=Arabidopsis thaliana GN=OFP6 PE=1 SV=1//4.43261e-31
	Gh_D01G1237	3.3703	2.30313	1.67997	1.43013	-0.63216	-1.0931	-1.324	0.081487	0.44898	0.0092952	0.081956	0.00082337	0.013098	sp|Q3EAL1|OFP6_ARATH Transcription repressor OFP6 OS=Arabidopsis thaliana GN=OFP6 PE=1 SV=1//1.14121e-28
	Gh_D02G0056	3.28691	4.91519	8.04594	6.41445	0.49962	1.2164	0.87614	0.080976	0.44741	1.4941e-05	0.00045754	0.012352	0.091191	sp|Q9LZW2|OFP1_ARATH Transcription repressor OFP1 OS=Arabidopsis thaliana GN=OFP1 PE=1 SV=1//2.60463e-29
	Gh_D11G3210	3.60158	2.20359	0.945405	0.97133	-0.79513	-2.0093	-1.9842	0.17061	0.63331	1.8826e-05	0.00055931	3.5655e-05	0.0011466	sp|Q9FMC8|OPF13_ARATH Transcription repressor OFP13 OS=Arabidopsis thaliana GN=OFP13 PE=2 SV=1//5.31861e-20
PHD	Gh_A06G1332	3.62021	3.30446	2.70264	1.60752	-0.2163	-0.51312	-1.2653	0.52497	0.94238	0.18493	0.54914	0.0024474	0.029272	sp|Q9P281|BAHC1_HUMAN BAH and coiled-coil domain-containing protein 1 OS=Homo sapiens GN=BAHCC1 PE=1 SV=3//1.33734e-12
PLATZ	Gh_A02G1212	7.74048	14.061	12.7776	17.9215	0.7775	0.64751	1.1204	0.063382	0.3981	0.0076089	0.07099	0.00018017	0.0040807	-//-
	Gh_A03G0101	4.47804	2.40226	1.43889	1.1616	-0.98083	-1.7168	-2.0332	0.017817	0.19243	3.5374e-08	2.3769e-06	2.6646e-09	3.2269e-07	-//-
	Gh_A08G1225	4.26167	1.66022	0.818798	0.72215	-1.4465	-2.4694	-2.65	5.161e-06	0.00042234	1.0502e-12	1.8577e-10	8.3224e-13	2.3176e-10	-//-
	Gh_A09G1344	8.84563	17.6294	19.1365	21.1519	0.9125	1.0393	1.1694	0.016382	0.18376	0.00070505	0.011455	0.00015934	0.0037078	-//-
	Gh_D03G1550	1.61473	0.889941	0.347999	0.414174	-0.94819	-2.2992	-2.0599	0.14757	0.59296	0.0015406	0.021075	0.0045277	0.045486	-//-
	Gh_D08G1508	3.09673	1.28087	1.01245	0.827317	-1.3576	-1.7002	-1.9966	0.00017255	0.0075097	4.3485e-06	0.00015865	6.56e-07	3.9154e-05	-//-
	Gh_D09G1346	1.27981	3.9038	4.09296	4.72208	1.5283	1.605	1.7949	0.0070543	0.10922	0.00034627	0.0064622	0.005677	0.053106	-//-
Pseudo ARR-B	Gh_A03G0597	8.46103	19.3672	15.8155	16.7151	1.1122	0.82304	0.89438	7.2135e-10	1.6446e-07	1.2846e-07	7.4468e-06	3.7721e-07	2.4758e-05	sp|Q9LKL2|APRR1_ARATH Two-component response regulator-like APRR1 OS=Arabidopsis thaliana GN=APRR1 PE=1 SV=1//1.97687e-167
	Gh_A11G0142	5.87952	2.50236	3.77876	3.0841	-1.3168	-0.71572	-1.0218	0.0011972	0.032859	0.065167	0.30439	0.0025372	0.030054	sp|Q6LA42|APRR5_ARATH Two-component response regulator-like APRR5 OS=Arabidopsis thaliana GN=APRR5 PE=1 SV=2//3.70888e-21
	Gh_A11G0920	10.3634	1.4904	2.05243	2.49537	-2.8799	-2.4136	-2.1428	6.0225e-41	1.8848e-37	7.6833e-40	1.6521e-36	7.9519e-27	1.4394e-23	sp|Q8L500|APRR9_ARATH Two-component response regulator-like APRR9 OS=Arabidopsis thaliana GN=APRR9 PE=1 SV=2//3.9282e-18
	Gh_D04G0791	3.11189	1.17677	1.40213	1.79877	-1.4852	-1.2316	-0.87771	1.783e-08	3.0387e-06	3.3553e-08	2.2656e-06	0.00018455	0.0041567	sp|A2XFB7|PRR73_ORYSI Two-component response regulator-like PRR73 OS=Oryza sativa subsp. indica GN=PRR73 PE=2 SV=2//1.16025e-149
	Gh_D11G3525	6.48944	1.61396	2.31261	2.64595	-2.0911	-1.5715	-1.3836	5.6384e-21	5.2462e-18	2.8753e-16	9.2885e-14	3.3852e-11	6.6719e-09	sp|Q689G6|PRR95_ORYSJ Two-component response regulator-like PRR95 OS=Oryza sativa subsp. japonica GN=PRR95 PE=2 SV=1//5.61639e-81
SBP	Gh_A01G0447	3.24877	0.900779	0.413094	0.459755	-1.9359	-3.0765	-2.9125	5.1063e-06	0.00042005	2.0058e-10	2.3157e-08	2.8967e-09	3.4492e-07	sp|Q9S758|SPL5_ARATH Squamosa promoter-binding-like protein 5 OS=Arabidopsis thaliana GN=SPL5 PE=2 SV=1//4.29298e-34
	Gh_A02G0579	4.54594	10.5418	9.34154	9.3182	1.1294	0.95627	0.94527	1.3763e-07	1.8437e-05	3.2636e-09	2.8234e-07	6.361e-08	5.2212e-06	sp|Q9SMX9|SPL1_ARATH Squamosa promoter-binding-like protein 1 OS=Arabidopsis thaliana GN=SPL1 PE=1 SV=2//0
	Gh_A07G1375	17.3284	7.74031	7.00123	6.22978	-1.2479	-1.3932	-1.568	0.0080255	0.11907	0.0014175	0.019756	0.0014239	0.019715	sp|Q8GXL3|SPL8_ARATH Squamosa promoter-binding-like protein 8 OS=Arabidopsis thaliana GN=SPL8 PE=1 SV=2//1.56139e-76
	Gh_A11G0344	6.64641	3.1611	2.16729	1.67762	-1.1567	-1.7058	-2.0761	0.0010734	0.030352	3.4003e-13	6.7233e-11	1.6034e-15	6.9805e-13	sp|P0DI11|SP13B_ARATH Squamosa promoter-binding-like protein 13B OS=Arabidopsis thaliana GN=SPL13B PE=3 SV=1//1.44144e-47
	Gh_A11G0706	9.02479	3.25219	2.02715	1.86279	-1.5583	-2.247	-2.3653	1.2344e-05	0.00088621	9.8412e-10	9.8281e-08	6.5228e-12	1.492e-09	sp|Q7XT42|SPL7_ORYSJ Squamosa promoter-binding-like protein 7 OS=Oryza sativa subsp. japonica GN=SPL7 PE=2 SV=2//1.59338e-47
	Gh_A12G0866	9.37066	7.46603	5.68088	4.48362	-0.41199	-0.81112	-1.1532	0.1497	0.59707	2.5328e-05	0.00072284	8.3082e-08	6.5838e-06	sp|Q7XT42|SPL7_ORYSJ Squamosa promoter-binding-like protein 7 OS=Oryza sativa subsp. japonica GN=SPL7 PE=2 SV=2//7.11607e-57
	Gh_A13G0749	8.39896	6.6772	5.6516	4.42386	-0.41585	-0.65365	-1.0149	0.14249	0.58383	0.00023434	0.004701	5.1035e-07	3.165e-05	sp|Q94JW8|SPL6_ARATH Squamosa promoter-binding-like protein 6 OS=Arabidopsis thaliana GN=SPL6 PE=2 SV=2//1.13952e-49
	Gh_D01G0457	1.92819	0.875714	0.45564	0.199767	-1.2236	-2.164	-3.3514	0.033228	0.2801	0.00010333	0.002398	4.3658e-07	2.7687e-05	sp|Q9S758|SPL5_ARATH Squamosa promoter-binding-like protein 5 OS=Arabidopsis thaliana GN=SPL5 PE=2 SV=1//3.63492e-35
	Gh_D02G1306	3.99543	2.6918	2.5603	1.76914	-0.65349	-0.71572	-1.2647	0.03994	0.30968	0.019798	0.14028	0.00032509	0.0064708	sp|Q94JW8|SPL6_ARATH Squamosa promoter-binding-like protein 6 OS=Arabidopsis thaliana GN=SPL6 PE=2 SV=2//7.32343e-15
	Gh_D11G0401	4.15344	3.07681	1.90057	2.08895	-0.5185	-1.2189	-1.084	0.33944	0.82487	0.0037401	0.042036	0.021336	0.13144	sp|P0DI11|SP13B_ARATH Squamosa promoter-binding-like protein 13B OS=Arabidopsis thaliana GN=SPL13B PE=3 SV=1//2.84507e-53
	Gh_D11G0821	13.2461	8.48415	6.45121	6.98806	-0.72668	-1.1215	-1.0099	0.00018803	0.0080329	1.0434e-08	8.0035e-07	7.0235e-06	0.00029208	sp|Q7XT42|SPL7_ORYSJ Squamosa promoter-binding-like protein 7 OS=Oryza sativa subsp. japonica GN=SPL7 PE=2 SV=2//4.11171e-54
	Gh_D12G0947	2.54704	2.46226	1.51612	0.75919	-0.13633	-0.84549	-1.8377	0.81446	1	0.068157	0.31295	4.2647e-05	0.0013208	sp|Q01JD1|SPL7_ORYSI Squamosa promoter-binding-like protein 7 OS=Oryza sativa subsp. indica GN=SPL7 PE=2 SV=1//6.42109e-60
	Gh_D13G0874	5.20425	3.97918	3.32741	2.46654	-0.47115	-0.72965	-1.1687	0.065206	0.4032	0.0010581	0.015687	3.2814e-06	0.00015386	sp|Q94JW8|SPL6_ARATH Squamosa promoter-binding-like protein 6 OS=Arabidopsis thaliana GN=SPL6 PE=2 SV=2//2.17196e-50
SET	Gh_D13G0794	8.64564	5.61273	4.42628	6.41822	-0.70882	-1.0521	-0.51943	0.0016638	0.041521	1.5692e-05	0.00047734	0.025653	0.14848	sp|Q54D67|Y2454_DICDI SET and MYND domain-containing protein DDB_G0292454 OS=Dictyostelium discoideum GN=DDB_G0292454 PE=3 SV=1//6.90586e-12
Sigma70-like	Gh_A12G2280	5.17	1.35675	1.68338	1.9974	-2.0136	-1.6966	-1.4599	1.7674e-16	9.6578e-14	9.6998e-15	2.3922e-12	4.0864e-10	6.3023e-08	sp|Q9ZNX9|SIGE_ARATH RNA polymerase sigma factor sigE, chloroplastic/mitochondrial OS=Arabidopsis thaliana GN=SIGE PE=1 SV=1//0
SRS	Gh_A02G1614	1.20008	0.571217	0.616048	0.0663386	-1.1508	-1.0239	-4.2656	0.017141	0.1884	0.027018	0.17387	9.3384e-09	1.0052e-06	sp|Q9XGX0|SHI_ARATH Protein SHORT INTERNODES OS=Arabidopsis thaliana GN=SHI PE=1 SV=1//4.88155e-54
	Gh_A03G0715	5.6477	4.47778	4.33667	1.12146	-0.41802	-0.45244	-2.4196	0.24336	0.7293	0.26665	0.65962	8.2871e-12	1.8435e-09	sp|Q9XGX0|SHI_ARATH Protein SHORT INTERNODES OS=Arabidopsis thaliana GN=SHI PE=1 SV=1//8.47231e-28
	Gh_D02G0968	4.27908	2.87334	2.84852	0.483962	-0.65414	-0.65504	-3.2328	0.07311	0.42605	0.11345	0.42094	5.6932e-14	1.8559e-11	sp|Q9XGX0|SHI_ARATH Protein SHORT INTERNODES OS=Arabidopsis thaliana GN=SHI PE=1 SV=1//2.03248e-37
	Gh_D03G0108	1.46463	1.07117	0.961654	0.330487	-0.5341	-0.67996	-2.2409	0.29643	0.78417	0.10078	0.39348	2.083e-05	0.00072472	sp|Q9XGX0|SHI_ARATH Protein SHORT INTERNODES OS=Arabidopsis thaliana GN=SHI PE=1 SV=1//2.86415e-56
	Gh_A09G1024	3.93505	2.63707	2.56605	0.657391	-0.6595	-0.67649	-2.6705	0.013129	0.16047	0.15806	0.50583	1.0982e-15	5.036e-13	sp|Q94CK9|LRP1_ARATH Protein LATERAL ROOT PRIMORDIUM 1 OS=Arabidopsis thaliana GN=LRP1 PE=1 SV=1//2.22124e-67
	Gh_D01G0956	1.03065	1.0592	0.797885	0.336257	-0.04205	-0.44525	-1.702	0.90391	1	0.32121	0.71573	0.0024103	0.028975	sp|Q9LQZ5|SRS5_ARATH Protein SHI RELATED SEQUENCE 5 OS=Arabidopsis thaliana GN=SRS5 PE=2 SV=1//4.21407e-86
	Gh_D09G1045	5.09934	3.14821	2.21154	0.896588	-0.77831	-1.2765	-2.5977	0.0018197	0.04433	1.3727e-07	7.8709e-06	4.4032e-18	3.0287e-15	sp|Q94CK9|LRP1_ARATH Protein LATERAL ROOT PRIMORDIUM 1 OS=Arabidopsis thaliana GN=LRP1 PE=1 SV=1//1.27531e-67
TAZ	Gh_A07G2285	34.8939	13.1447	12.9632	16.2795	-1.4913	-1.5088	-1.186	7.9732e-17	4.4272e-14	2.0695e-23	1.3961e-20	2.5023e-10	4.1478e-08	sp|Q9FMK7|BT1_ARATH BTB/POZ and TAZ domain-containing protein 1 OS=Arabidopsis thaliana GN=BT1 PE=1 SV=1//1.89364e-128
	Gh_A12G1695	1.17409	6.15219	12.8865	11.5352	2.3066	3.3754	3.2131	0.0035111	0.069387	5.1373e-48	1.4729e-44	0.00032867	0.0065215	sp|Q94BN0|BT2_ARATH BTB/POZ and TAZ domain-containing protein 2 OS=Arabidopsis thaliana GN=BT2 PE=1 SV=1//3.55965e-129
	Gh_D12G1857	1.01426	5.87769	10.9332	9.47822	2.4541	3.352	3.1422	5.3205e-05	0.002912	3.8602e-21	2.1595e-18	1.4195e-05	0.00052215	sp|Q94BN0|BT2_ARATH BTB/POZ and TAZ domain-containing protein 2 OS=Arabidopsis thaliana GN=BT2 PE=1 SV=1//3.51936e-122
Tify	Gh_A03G1341	1.18223	0.375942	0.305871	0.485067	-1.7357	-2.0398	-1.3726	0.0067809	0.10645	0.0025961	0.031796	0.031681	0.17051	sp|Q93ZM9|TIF9_ARATH Protein TIFY 9 OS=Arabidopsis thaliana GN=TIFY9 PE=1 SV=1//2.15589e-47
	Gh_A05G2675	56.7402	20.649	19.5296	31.2419	-1.5418	-1.6225	-0.94889	1.0509e-18	7.3833e-16	1.1134e-28	1.1608e-25	6.1865e-09	6.9306e-07	sp|Q9LVI4|TIF6B_ARATH Protein TIFY 6B OS=Arabidopsis thaliana GN=TIFY6B PE=1 SV=1//9.97716e-42
	Gh_D05G2975	102.247	41.926	40.8838	71.3295	-1.3705	-1.4037	-0.60793	2.4054e-10	6.0224e-08	2.2034e-12	3.716e-10	0.0015677	0.021161	sp|Q9LVI4|TIF6B_ARATH Protein TIFY 6B OS=Arabidopsis thaliana GN=TIFY6B PE=1 SV=1//1.31158e-42
	Gh_D10G0403	2.5254	1.0609	0.939654	0.663825	-1.3378	-1.5059	-2.0161	0.012616	0.15678	0.0056232	0.056584	0.00076975	0.012461	sp|Q8LBM2|TIF5A_ARATH Protein TIFY 5A OS=Arabidopsis thaliana GN=TIFY5A PE=1 SV=1//2.55904e-23
	Gh_D10G0531	6.9049	3.77284	3.45581	3.39367	-0.95728	-1.0845	-1.1145	0.00013732	0.0062447	5.1544e-06	0.00018498	1.315e-05	0.00049027	sp|Q9C9E3|TI11B_ARATH Protein TIFY 11B OS=Arabidopsis thaliana GN=TIFY11B PE=1 SV=1//2.35462e-34
	Gh_D12G0020	11.8888	7.3784	6.75644	5.00934	-0.7718	-0.89618	-1.3354	0.00023237	0.0094933	2.9219e-05	0.00081895	1.1219e-08	1.1836e-06	sp|Q8GY55|TIF4B_ARATH Protein TIFY 4B OS=Arabidopsis thaliana GN=TIFY4B PE=1 SV=1//2.69164e-48
TRAF	Gh_A04G0030	3.1071	6.84672	7.01573	6.99952	1.0592	1.1038	1.0829	0.0044463	0.08097	0.00091296	0.014007	0.0030199	0.03406	sp|Q680K8|Y1576_ARATH BTB/POZ domain-containing protein At1g55760 OS=Arabidopsis thaliana GN=At1g55760 PE=2 SV=1//8.38447e-177
	Gh_D09G0737	11.4262	24.0855	28.2059	27.0724	0.99185	1.2219	1.1519	1.2474e-05	0.00089093	4.9692e-11	6.4844e-09	0.045677	0.21473	sp|Q8L746|NPR3_ARATH Regulatory protein NPR3 OS=Arabidopsis thaliana GN=NPR3 PE=1 SV=1//0
Trihelix	Gh_A05G2476	2.00803	1.24789	1.4626	0.537032	-0.7686	-0.52183	-1.9917	0.078472	0.44041	0.23438	0.62044	1.505e-07	1.1101e-05	sp|Q9LZS0|PTL_ARATH Trihelix transcription factor PTL OS=Arabidopsis thaliana GN=PTL PE=2 SV=1//1.92521e-67
	Gh_A05G3466	30.8654	62.9001	67.9802	63.7109	0.94412	1.0664	0.95666	0.017664	0.19164	0.0013816	0.019358	1.1432e-05	0.00043905	sp|Q9LJG8|ASIL2_ARATH Trihelix transcription factor ASIL2 OS=Arabidopsis thaliana GN=ASIL2 PE=2 SV=1//6.66347e-14
	Gh_A06G0740	2.04763	1.71437	1.17453	0.592539	-0.34084	-0.88906	-1.8801	0.54772	0.94947	0.025462	0.16683	1.5058e-07	1.1101e-05	sp|Q39117|TGT2_ARATH Trihelix transcription factor GT-2 OS=Arabidopsis thaliana GN=GT-2 PE=2 SV=1//1.88801e-17
	Gh_D04G1941	40.6563	88.9494	96.1564	98.6675	1.0472	1.1683	1.191	0.017918	0.19295	5.1566e-05	0.0013309	8.2341e-05	0.0022133	sp|Q9LJG8|ASIL2_ARATH Trihelix transcription factor ASIL2 OS=Arabidopsis thaliana GN=ASIL2 PE=2 SV=1//5.32618e-14
	Gh_D05G2748	1.89644	1.69308	1.63147	0.577225	-0.24455	-0.28512	-1.8014	0.49588	0.92922	0.43268	0.81582	1.9348e-06	9.8946e-05	sp|Q9LZS0|PTL_ARATH Trihelix transcription factor PTL OS=Arabidopsis thaliana GN=PTL PE=2 SV=1//3.38678e-74
	Gh_D06G0887	6.49805	4.41033	3.71748	2.77734	-0.6434	-0.89826	-1.3144	0.19635	0.66805	0.062971	0.29814	0.00072976	0.012035	sp|Q39117|TGT2_ARATH Trihelix transcription factor GT-2 OS=Arabidopsis thaliana GN=GT-2 PE=2 SV=1//1.82155e-17
	Gh_D07G0167	2.03231	1.81762	1.51434	0.7777	-0.2455	-0.51264	-1.4778	0.46063	0.9099	0.20603	0.58034	1.9837e-06	0.00010085	sp|Q39117|TGT2_ARATH Trihelix transcription factor GT-2 OS=Arabidopsis thaliana GN=GT-2 PE=2 SV=1//1.8703e-16
TUB	Gh_A02G0453	2.327	5.1356	5.87727	5.51244	1.0559	1.2599	1.1529	2.7041e-05	0.0017034	0.0002045	0.0042054	3.8457e-06	0.00017577	sp|Q10LG8|TLP6_ORYSJ Tubby-like F-box protein 6 OS=Oryza sativa subsp. japonica GN=TULP6 PE=2 SV=1//4.31377e-152
	Gh_A06G0073	6.2954	16.4354	15.0871	19.5499	1.3009	1.1849	1.5434	0.0021572	0.049776	9.3959e-08	5.7264e-06	0.00053971	0.0095681	sp|Q6Z2G9|TLP5_ORYSJ Tubby-like F-box protein 5 OS=Oryza sativa subsp. japonica GN=TULP5 PE=2 SV=1//7.56365e-170
	Gh_A10G0857	12.1308	9.06113	6.37334	7.1917	-0.50661	-1.0141	-0.84406	0.025175	0.23843	2.174e-05	0.0006332	0.00017863	0.0040545	sp|Q6Z2G9|TLP5_ORYSJ Tubby-like F-box protein 5 OS=Oryza sativa subsp. japonica GN=TULP5 PE=2 SV=1//5.53587e-173
	Gh_D02G0505	1.87273	3.47471	4.80683	4.09785	0.80697	1.2796	1.0358	0.0027312	0.058633	1.4575e-07	8.2953e-06	0.0555	0.24306	sp|Q10LG8|TLP6_ORYSJ Tubby-like F-box protein 6 OS=Oryza sativa subsp. japonica GN=TULP6 PE=2 SV=1//3.64541e-142
	Gh_D06G0046	3.11191	5.74707	6.20371	7.02497	0.80155	0.91958	1.0833	0.0062079	0.10101	0.00040153	0.0072661	0.00039535	0.0075039	sp|Q6Z2G9|TLP5_ORYSJ Tubby-like F-box protein 5 OS=Oryza sativa subsp. japonica GN=TULP5 PE=2 SV=1//3.03265e-167
	Gh_D10G0896	21.7861	10.9202	9.16507	9.69908	-1.0805	-1.3318	-1.2563	3.5269e-09	7.0797e-07	7.4023e-17	2.6254e-14	2.6092e-12	6.5027e-10	sp|Q8GVE5|TLP2_ARATH Tubby-like F-box protein 2 OS=Arabidopsis thaliana GN=TULP2 PE=2 SV=1//7.66774e-178
zf-HD	Gh_A01G0938	49.8014	36.8785	25.3633	17.98	-0.51834	-1.0592	-1.5595	0.058931	0.38213	1.0361e-12	1.8422e-10	2.5026e-12	6.2597e-10	sp|Q9ZPW7|ZHD6_ARATH Zinc-finger homeodomain protein 6 OS=Arabidopsis thaliana GN=ZHD6 PE=1 SV=1//2.02907e-60
	Gh_A05G1654	74.1092	44.2203	23.109	6.9683	-0.8308	-1.7707	-3.5042	0.19879	0.67092	5.9413e-05	0.0015057	5.9308e-11	1.1332e-08	sp|Q9ZPW7|ZHD6_ARATH Zinc-finger homeodomain protein 6 OS=Arabidopsis thaliana GN=ZHD6 PE=1 SV=1//1.83438e-48
	Gh_A05G1894	13.6867	8.3365	4.10296	1.96605	-0.80173	-1.8262	-2.8918	0.2858	0.77475	0.0012347	0.017792	7.536e-06	0.00030966	sp|Q9SB61|ZHD2_ARATH Zinc-finger homeodomain protein 2 OS=Arabidopsis thaliana GN=ZHD1 PE=1 SV=1//1.05038e-68
	Gh_A06G1895	7.88005	5.54437	3.53259	2.40376	-0.58867	-1.2433	-1.8008	0.023559	0.22932	8.7272e-06	0.00029066	8.6994e-10	1.2338e-07	sp|Q9SB61|ZHD2_ARATH Zinc-finger homeodomain protein 2 OS=Arabidopsis thaliana GN=ZHD1 PE=1 SV=1//1.02275e-67
	Gh_A09G1569	7.24076	3.86736	2.28558	1.5214	-0.98897	-1.744	-2.3434	0.011907	0.15138	6.161e-07	2.9302e-05	6.5295e-08	5.3404e-06	sp|Q9SB61|ZHD2_ARATH Zinc-finger homeodomain protein 2 OS=Arabidopsis thaliana GN=ZHD1 PE=1 SV=1//5.78504e-38
	Gh_A10G1400	3.66569	2.96685	1.57199	1.12648	-0.3913	-1.3208	-1.7932	0.19907	0.67116	0.0036612	0.041373	1.2224e-05	0.00046276	sp|O64722|ZHD3_ARATH Zinc-finger homeodomain protein 3 OS=Arabidopsis thaliana GN=ZHD3 PE=1 SV=1//2.18564e-74
	Gh_A11G0283	4.64202	9.28514	10.1876	16.4301	0.91386	1.0578	1.7299	0.202	0.67462	0.02047	0.14373	0.0034963	0.037873	sp|Q9CA51|MIF1_ARATH Mini zinc finger protein 1 OS=Arabidopsis thaliana GN=MIF1 PE=1 SV=1//2.78961e-30
	Gh_A13G0659	3.24235	1.55367	1.16518	1.05439	-1.1452	-1.562	-1.7089	0.00033393	0.012586	1.7149e-06	7.1559e-05	8.7254e-07	4.9973e-05	sp|Q9SEZ1|ZHD11_ARATH Zinc-finger homeodomain protein 11 OS=Arabidopsis thaliana GN=ZHD11 PE=1 SV=1//5.51828e-47
	Gh_D01G0982	66.5369	46.0077	36.1234	29.2343	-0.61593	-0.96487	-1.2753	0.0013597	0.035896	1.2747e-11	1.8465e-09	1.6215e-14	6.0288e-12	sp|Q9FRL5|ZHD5_ARATH Zinc-finger homeodomain protein 5 OS=Arabidopsis thaliana GN=ZHD5 PE=1 SV=1//1.12727e-67
	Gh_D05G1843	53.439	28.2899	15.0975	5.05489	-1.0031	-1.9124	-3.4949	0.071287	0.42109	1.1102e-07	6.6025e-06	1.0821e-16	5.5964e-14	sp|Q9FRL5|ZHD5_ARATH Zinc-finger homeodomain protein 5 OS=Arabidopsis thaliana GN=ZHD5 PE=1 SV=1//9.15778e-56
	Gh_D05G2128	13.1464	10.3169	6.47293	4.68877	-0.43587	-1.1106	-1.5784	0.37083	0.84689	0.00074841	0.012007	4.4005e-06	0.00019706	sp|Q9SB61|ZHD2_ARATH Zinc-finger homeodomain protein 2 OS=Arabidopsis thaliana GN=ZHD1 PE=1 SV=1//8.69791e-68
	Gh_D06G0275	8.59343	4.64153	3.96268	3.12354	-0.97344	-1.2023	-1.5489	0.0063318	0.10224	1.8566e-07	1.0286e-05	1.3661e-09	1.8175e-07	sp|Q9SB61|ZHD2_ARATH Zinc-finger homeodomain protein 2 OS=Arabidopsis thaliana GN=ZHD1 PE=1 SV=1//1.77116e-69
	Gh_D09G1640	8.64888	5.92108	2.77905	3.48832	-0.63298	-1.726	-1.4011	0.014715	0.17245	3.2984e-10	3.6843e-08	6.5709e-07	3.9154e-05	sp|Q9SB61|ZHD2_ARATH Zinc-finger homeodomain protein 2 OS=Arabidopsis thaliana GN=ZHD1 PE=1 SV=1//2.44243e-38
	Gh_D10G0799	2.60756	1.49324	1.20079	0.664095	-0.8905	-1.2049	-2.0663	0.011317	0.14633	0.00055654	0.0094703	1.8817e-06	9.6736e-05	sp|Q9M9S0|ZHD4_ARATH Zinc-finger homeodomain protein 4 OS=Arabidopsis thaliana GN=ZHD4 PE=1 SV=1//6.27908e-77
